# Supplementary material for: Combining green cards, telephone calls and postcards into an intervention algorithm to reduce suicide reattempt (AlgoS): P-hoc analyses of an inconclusive randomized controlled trial
Source: PLoS One. 2019 Feb 1;14(2):e0210778. doi: 10.1371/journal.pone.0210778 (PMC6358079; doi:10.1371/journal.pone.0210778)
Supplement: S1 File — Dataset containing all variables used to produce results of this article. (XLSX) [file pone.0210778.s001.xlsx]

## Sheet: Sheet1
	reTSM6T	reTSM14T	SsGpePri_AT	SsGpeMu2_AT	SsGpeMu4_AT	Cat_Age	Sexe	Fam	Prof	TS_medi	TS_alcool	M_DP_TH	M_Anx	M_Alc_Drog	M_Alim
1	Non	Non	#N/A	MS TAU	#N/A	3 = 56+	1=M	2 En couple	2 Inactif	Oui	Non	Oui	Non	Oui	Non
2	Non	Non	PS Algos	#N/A	#N/A	2 = 36-55	1=M	2 En couple	1 Actif	Oui	Non	Non	Non	Non	Non
3	Non	Non	#N/A	MS TAU	#N/A	2 = 36-55	2=F	1 Seul	2 Inactif	Oui	Oui	Oui	Oui	Non	Non
4	Oui	Oui	#N/A	MS Algos	MS ok J10	3 = 56+	2=F	1 Seul	2 Inactif	Oui	Non	Oui	Oui	Non	Non
5	Non	Non	#N/A	MS Algos	MS ok J10	2 = 36-55	2=F	2 En couple	1 Actif	Oui	Oui	Oui	Oui	Non	Non
6	Non	#N/A	PS Algos	#N/A	#N/A	1 = 18-35	2=F	2 En couple	1 Actif	Oui	Non	Non	Non	Non	Non
7	Non	#N/A	PS TAU	#N/A	#N/A	1 = 18-35	2=F	1 Seul	1 Actif	Oui	Non	Non	Non	Non	Non
8	Non	Non	PS TAU	#N/A	#N/A	2 = 36-55	2=F	1 Seul	2 Inactif	Oui	Non	Non	Oui	Non	Non
9	Non	Non	PS TAU	#N/A	#N/A	1 = 18-35	1=M	2 En couple	2 Inactif	Oui	Oui	Oui	Oui	Oui	Non
10	Non	#N/A	#N/A	MS Algos	MS ok J10	1 = 18-35	1=M	1 Seul	1 Actif	Oui	Non	Non	Non	Non	Non
11	Non	Non	#N/A	MS TAU	#N/A	2 = 36-55	1=M	2 En couple	1 Actif	Oui	#N/A	#N/A	#N/A	#N/A	#N/A
12	Non	Non	#N/A	MS TAU	#N/A	2 = 36-55	2=F	2 En couple	2 Inactif	Oui	Non	Non	Non	Non	Non
13	Oui	Oui	PS Algos	#N/A	#N/A	2 = 36-55	2=F	2 En couple	1 Actif	Oui	Non	Non	Oui	Non	Non
14	Oui	Oui	PS TAU	#N/A	#N/A	2 = 36-55	2=F	1 Seul	1 Actif	Oui	Non	Oui	Oui	Non	Non
15	Oui	Oui	#N/A	MS Algos	MS pb J10	3 = 56+	2=F	2 En couple	2 Inactif	Oui	Oui	Oui	Oui	Oui	Non
16	Non	Non	PS TAU	#N/A	#N/A	1 = 18-35	2=F	2 En couple	1 Actif	Oui	Non	Non	Non	Non	Non
17	Non	Non	#N/A	MS Algos	MS ok J10	2 = 36-55	1=M	1 Seul	1 Actif	Oui	Non	Non	Oui	Oui	Non
18	Non	Non	PS Algos	#N/A	#N/A	3 = 56+	2=F	1 Seul	2 Inactif	Oui	Non	Oui	Oui	Non	Non
19	Non	Non	PS TAU	#N/A	#N/A	3 = 56+	1=M	1 Seul	1 Actif	Oui	Oui	Oui	#N/A	#N/A	#N/A
20	Non	Non	PS TAU	#N/A	#N/A	2 = 36-55	1=M	2 En couple	1 Actif	Oui	Non	Non	Oui	Non	Non
21	Non	Non	PS Algos	#N/A	#N/A	1 = 18-35	2=F	2 En couple	1 Actif	Oui	Oui	Non	Non	Non	Non
22	Non	Non	#N/A	MS TAU	#N/A	1 = 18-35	2=F	2 En couple	1 Actif	Oui	Oui	Non	Oui	Non	Oui
23	Non	Non	#N/A	MS Algos	MS ?? J10	2 = 36-55	1=M	1 Seul	1 Actif	Oui	Oui	Oui	Oui	Oui	Non
24	Oui	Oui	PS TAU	#N/A	#N/A	1 = 18-35	1=M	1 Seul	1 Actif	Oui	Non	Non	Oui	Non	Non
25	#N/A	#N/A	#N/A	MS TAU	#N/A	1 = 18-35	1=M	2 En couple	1 Actif	Oui	Non	Non	Non	Non	Non
26	Non	Non	#N/A	MS Algos	MS Algos-PS	1 = 18-35	1=M	2 En couple	2 Inactif	Oui	Non	Non	Non	Non	Non
27	Oui	Oui	#N/A	MS Algos	MS pb J10	2 = 36-55	1=M	1 Seul	1 Actif	Oui	Oui	Oui	Oui	Oui	Non
28	Non	Non	#N/A	MS Algos	MS ?? J10	1 = 18-35	1=M	1 Seul	2 Inactif	Oui	Non	Oui	Oui	Oui	Non
29	Non	Non	PS TAU	#N/A	#N/A	3 = 56+	2=F	2 En couple	2 Inactif	Oui	Non	Oui	Oui	Non	Non
30	Oui	Oui	PS TAU	#N/A	#N/A	2 = 36-55	1=M	2 En couple	1 Actif	Oui	Oui	Non	Non	Non	Non
31	Non	Non	PS TAU	#N/A	#N/A	2 = 36-55	1=M	1 Seul	1 Actif	Oui	Non	Non	Non	Non	Non
32	Oui	Oui	#N/A	MS Algos	MS pb J10	3 = 56+	1=M	2 En couple	1 Actif	Non	Oui	Oui	Non	Oui	Non
33	Non	Non	#N/A	MS TAU	#N/A	1 = 18-35	1=M	2 En couple	1 Actif	Oui	Oui	Oui	Oui	Oui	Non
34	Non	Oui	#N/A	MS Algos	MS pb J10	2 = 36-55	2=F	2 En couple	2 Inactif	Oui	Oui	Non	Non	Oui	Non
35	Non	Non	PS Algos	#N/A	#N/A	1 = 18-35	2=F	1 Seul	1 Actif	Oui	Oui	Non	Non	Non	Non
36	Non	Non	PS TAU	#N/A	#N/A	2 = 36-55	2=F	2 En couple	2 Inactif	Oui	Non	Non	Non	Non	Non
37	Oui	Oui	PS Algos	#N/A	#N/A	2 = 36-55	2=F	1 Seul	2 Inactif	Oui	Oui	Oui	Oui	Non	Non
38	Non	Non	#N/A	MS TAU	#N/A	2 = 36-55	1=M	1 Seul	2 Inactif	Non	Oui	Non	Non	Non	Oui
39	Non	Non	#N/A	MS TAU	#N/A	2 = 36-55	1=M	2 En couple	1 Actif	Oui	Oui	Non	Oui	Oui	Non
40	Non	Non	PS TAU	#N/A	#N/A	2 = 36-55	2=F	2 En couple	1 Actif	Oui	Oui	Oui	Oui	Non	Non
41	Non	Non	PS Algos	#N/A	#N/A	2 = 36-55	2=F	1 Seul	1 Actif	Oui	Non	Non	Non	Non	Non
42	Non	Non	#N/A	MS TAU	#N/A	2 = 36-55	2=F	2 En couple	1 Actif	Oui	Non	Oui	Oui	Non	Non
43	#N/A	#N/A	#N/A	MS Algos	MS pb J10	2 = 36-55	2=F	1 Seul	2 Inactif	Oui	Oui	Oui	Non	Non	Non
44	Non	Non	PS TAU	#N/A	#N/A	2 = 36-55	2=F	2 En couple	2 Inactif	Oui	Oui	Oui	Oui	Oui	Non
45	Non	Non	#N/A	MS TAU	#N/A	1 = 18-35	2=F	1 Seul	1 Actif	Oui	Non	Oui	Oui	Non	Non
46	Non	#N/A	PS TAU	#N/A	#N/A	2 = 36-55	1=M	2 En couple	2 Inactif	Oui	Non	Non	Oui	Non	Non
47	Non	Non	PS Algos	#N/A	#N/A	1 = 18-35	2=F	1 Seul	1 Actif	Oui	Oui	Oui	Oui	Non	Non
48	Oui	Oui	#N/A	MS Algos	MS Algos-PS	1 = 18-35	2=F	2 En couple	1 Actif	Oui	Non	Oui	Oui	Non	Non
49	Non	Non	#N/A	MS Algos	MS Algos-PS	2 = 36-55	1=M	2 En couple	1 Actif	Oui	Non	Non	Oui	Non	Non
50	Non	Non	#N/A	MS Algos	MS ?? J10	2 = 36-55	2=F	2 En couple	2 Inactif	Non	Oui	Non	Non	Oui	Non
51	Non	Non	PS TAU	#N/A	#N/A	1 = 18-35	2=F	1 Seul	1 Actif	Oui	Oui	Non	Non	Non	Non
52	Non	Non	PS Algos	#N/A	#N/A	1 = 18-35	2=F	1 Seul	1 Actif	Oui	Oui	Non	Oui	Non	Non
53	Oui	Oui	#N/A	MS TAU	#N/A	1 = 18-35	2=F	1 Seul	1 Actif	Oui	Non	Oui	Oui	Non	Non
54	Non	Oui	#N/A	MS Algos	MS ?? J10	2 = 36-55	2=F	1 Seul	2 Inactif	Oui	Oui	Oui	Oui	Oui	Non
55	Non	Oui	PS TAU	#N/A	#N/A	2 = 36-55	2=F	1 Seul	2 Inactif	Oui	Oui	Oui	Oui	Oui	Non
56	Non	Non	PS TAU	#N/A	#N/A	2 = 36-55	2=F	1 Seul	1 Actif	Oui	Oui	Oui	Non	Non	Non
57	Non	Non	#N/A	MS Algos	MS ok J10	1 = 18-35	2=F	2 En couple	1 Actif	Oui	Non	Non	Non	Non	Oui
58	Oui	Oui	#N/A	MS Algos	MS ok J10	2 = 36-55	1=M	2 En couple	1 Actif	Oui	Oui	Non	Oui	Oui	Non
59	Non	Non	PS TAU	#N/A	#N/A	2 = 36-55	2=F	2 En couple	2 Inactif	Oui	Non	Non	Non	Non	Non
60	Non	Non	#N/A	MS TAU	#N/A	1 = 18-35	1=M	2 En couple	1 Actif	Oui	Oui	Oui	Oui	Oui	Non
61	Non	Non	#N/A	MS Algos	MS ?? J10	1 = 18-35	2=F	1 Seul	2 Inactif	Oui	Oui	Oui	Oui	Non	Non
62	Non	Oui	#N/A	MS TAU	#N/A	2 = 36-55	2=F	1 Seul	1 Actif	Oui	Oui	Oui	Oui	Non	Non
63	Non	Non	PS TAU	#N/A	#N/A	1 = 18-35	2=F	2 En couple	1 Actif	Oui	Non	Oui	Oui	Non	Oui
64	Oui	Oui	#N/A	MS TAU	#N/A	2 = 36-55	2=F	1 Seul	1 Actif	Oui	Oui	Oui	Oui	#N/A	Non
65	Oui	Oui	PS Algos	#N/A	#N/A	1 = 18-35	1=M	1 Seul	1 Actif	Oui	Oui	Non	Oui	Oui	Non
66	Oui	Oui	#N/A	MS Algos	MS pb J10	2 = 36-55	1=M	2 En couple	1 Actif	Oui	Oui	Non	Oui	Non	Non
67	Non	Non	PS Algos	#N/A	#N/A	3 = 56+	2=F	2 En couple	2 Inactif	Oui	Non	Oui	Non	Non	Non
68	Non	Non	#N/A	MS Algos	MS ?? J10	2 = 36-55	2=F	1 Seul	2 Inactif	Oui	Oui	Oui	Oui	Oui	Non
69	Oui	Oui	#N/A	MS TAU	#N/A	1 = 18-35	1=M	1 Seul	2 Inactif	Oui	Non	Non	Oui	Non	Non
70	Oui	Oui	#N/A	MS TAU	#N/A	3 = 56+	1=M	1 Seul	2 Inactif	Oui	Oui	Oui	Oui	Non	Non
71	Non	Non	#N/A	MS TAU	#N/A	1 = 18-35	2=F	2 En couple	1 Actif	Oui	Non	Oui	Non	Non	Non
72	Non	Non	#N/A	MS Algos	MS ok J10	2 = 36-55	2=F	2 En couple	2 Inactif	Oui	Oui	Oui	Oui	Oui	Non
73	Non	Non	#N/A	MS TAU	#N/A	3 = 56+	1=M	1 Seul	2 Inactif	Oui	Non	Oui	Oui	Non	Non
74	Non	Non	PS Algos	#N/A	#N/A	1 = 18-35	1=M	2 En couple	1 Actif	Oui	Oui	Oui	Oui	Oui	Non
75	#N/A	#N/A	#N/A	MS TAU	#N/A	3 = 56+	1=M	1 Seul	2 Inactif	Oui	Non	Non	Oui	Non	Non
76	Oui	Oui	#N/A	MS TAU	#N/A	2 = 36-55	1=M	1 Seul	1 Actif	Oui	Oui	Oui	Non	Oui	Non
77	Oui	Oui	#N/A	MS Algos	MS ok J10	1 = 18-35	1=M	2 En couple	1 Actif	Oui	Oui	Non	Oui	Non	Non
78	Non	#N/A	#N/A	MS TAU	#N/A	1 = 18-35	1=M	1 Seul	2 Inactif	Oui	Non	Non	Oui	Non	Non
79	Non	Non	#N/A	MS Algos	MS pb J10	2 = 36-55	2=F	2 En couple	2 Inactif	Oui	Oui	Oui	Oui	Non	Non
80	Non	Non	#N/A	MS Algos	MS pb J10	1 = 18-35	1=M	1 Seul	1 Actif	Oui	Oui	Non	Non	Non	Non
81	Non	Non	PS TAU	#N/A	#N/A	1 = 18-35	2=F	1 Seul	1 Actif	Oui	Non	Non	#N/A	Non	Non
82	Non	Non	PS Algos	#N/A	#N/A	2 = 36-55	2=F	2 En couple	1 Actif	Oui	Non	Non	Non	Non	Non
83	Non	Non	#N/A	MS Algos	MS ok J10	2 = 36-55	2=F	1 Seul	1 Actif	Oui	Oui	Oui	Oui	Non	Non
84	Non	Non	#N/A	MS TAU	#N/A	1 = 18-35	1=M	1 Seul	1 Actif	Oui	Oui	Non	Non	Non	Non
85	#N/A	Oui	PS Algos	#N/A	#N/A	1 = 18-35	1=M	1 Seul	1 Actif	Oui	Oui	Non	Non	Non	Non
86	Non	Non	PS Algos	#N/A	#N/A	1 = 18-35	1=M	1 Seul	1 Actif	Oui	Oui	Non	Oui	Non	Non
87	Non	Non	#N/A	MS TAU	#N/A	2 = 36-55	2=F	1 Seul	2 Inactif	Oui	Oui	Oui	Oui	Non	Non
88	Non	Non	PS Algos	#N/A	#N/A	2 = 36-55	1=M	1 Seul	2 Inactif	Oui	Non	Oui	Oui	Non	Non
89	Oui	Oui	PS TAU	#N/A	#N/A	2 = 36-55	2=F	1 Seul	2 Inactif	Oui	Non	Non	Non	Non	Non
90	Non	Non	#N/A	MS Algos	MS ?? J10	1 = 18-35	1=M	2 En couple	1 Actif	Oui	Non	Non	Non	Non	Non
91	Oui	Oui	#N/A	MS TAU	#N/A	2 = 36-55	1=M	1 Seul	2 Inactif	Oui	Oui	Oui	Oui	Oui	Non
92	Non	Non	PS TAU	#N/A	#N/A	2 = 36-55	2=F	2 En couple	1 Actif	Oui	Non	Non	Non	Non	Non
93	Non	Non	PS TAU	#N/A	#N/A	1 = 18-35	2=F	1 Seul	1 Actif	Oui	Oui	Non	Non	Non	Non
94	Non	Non	#N/A	MS Algos	MS pb J10	3 = 56+	2=F	1 Seul	2 Inactif	Oui	Non	Oui	Oui	Non	Oui
95	Non	Non	PS Algos	#N/A	#N/A	1 = 18-35	2=F	2 En couple	1 Actif	Oui	Non	Non	Non	Non	Non
96	Oui	Oui	#N/A	MS Algos	MS Algos-PS	1 = 18-35	2=F	2 En couple	1 Actif	Oui	Oui	Oui	Oui	Non	Non
97	Non	Non	#N/A	MS TAU	#N/A	2 = 36-55	2=F	2 En couple	1 Actif	Oui	Non	Non	Non	Non	Non
98	Non	Non	#N/A	MS TAU	#N/A	3 = 56+	2=F	1 Seul	2 Inactif	Oui	Oui	Oui	Non	Oui	Non
99	#N/A	#N/A	#N/A	MS TAU	#N/A	2 = 36-55	2=F	1 Seul	2 Inactif	Oui	Oui	Oui	Non	Oui	Non
100	Non	Non	PS Algos	#N/A	#N/A	1 = 18-35	2=F	1 Seul	1 Actif	Oui	Non	Non	Non	Non	Non
101	Non	Non	PS TAU	#N/A	#N/A	1 = 18-35	2=F	1 Seul	2 Inactif	Oui	Oui	Non	Non	Non	Non
102	Non	Non	PS Algos	#N/A	#N/A	1 = 18-35	1=M	1 Seul	1 Actif	Oui	Oui	Non	Non	Non	Non
103	Non	Non	#N/A	MS Algos	MS ?? J10	2 = 36-55	2=F	2 En couple	1 Actif	Oui	Non	Oui	Oui	Non	Non
104	Non	Non	#N/A	MS TAU	#N/A	2 = 36-55	2=F	2 En couple	2 Inactif	Oui	Non	Oui	Oui	Non	Non
105	Oui	Oui	PS TAU	#N/A	#N/A	2 = 36-55	1=M	1 Seul	1 Actif	Oui	Oui	Oui	Non	Oui	Non
106	Non	Non	PS Algos	#N/A	#N/A	1 = 18-35	1=M	1 Seul	1 Actif	Oui	Non	Non	Oui	Non	Non
107	Oui	Oui	PS TAU	#N/A	#N/A	2 = 36-55	2=F	1 Seul	2 Inactif	Oui	Oui	Non	Non	Non	Non
108	Oui	Oui	#N/A	MS Algos	MS ?? J10	3 = 56+	1=M	1 Seul	2 Inactif	Oui	Oui	Oui	Non	Oui	Non
109	#N/A	#N/A	PS Algos	#N/A	#N/A	2 = 36-55	1=M	2 En couple	1 Actif	Oui	Oui	Non	Non	Oui	Non
110	Non	Non	#N/A	MS Algos	MS pb J10	2 = 36-55	2=F	1 Seul	1 Actif	Oui	Non	Non	Non	Non	Non
111	Non	Non	#N/A	MS TAU	#N/A	3 = 56+	2=F	1 Seul	2 Inactif	Oui	Non	Oui	Non	Non	Non
112	Non	Non	#N/A	MS TAU	#N/A	1 = 18-35	1=M	1 Seul	1 Actif	Oui	Non	Non	Oui	Non	Non
113	Non	Non	PS TAU	#N/A	#N/A	1 = 18-35	2=F	2 En couple	1 Actif	Oui	Non	Oui	Non	Non	Non
114	Non	Non	PS Algos	#N/A	#N/A	1 = 18-35	2=F	1 Seul	2 Inactif	Oui	Non	Oui	Non	Non	Non
115	Non	Non	#N/A	MS TAU	#N/A	2 = 36-55	2=F	2 En couple	1 Actif	Oui	Oui	Non	Non	Non	Non
116	Oui	Oui	#N/A	MS TAU	#N/A	2 = 36-55	2=F	2 En couple	1 Actif	Oui	Oui	Oui	Non	Oui	Non
117	Oui	Oui	#N/A	MS Algos	MS pb J10	2 = 36-55	1=M	2 En couple	2 Inactif	Oui	Oui	Non	Non	Oui	Non
118	Non	Non	PS Algos	#N/A	#N/A	2 = 36-55	1=M	2 En couple	1 Actif	Non	Oui	Non	Non	Non	Non
119	Non	Non	PS Algos	#N/A	#N/A	2 = 36-55	1=M	2 En couple	1 Actif	Oui	Oui	Non	Oui	Non	Non
120	Non	Non	PS Algos	#N/A	#N/A	2 = 36-55	2=F	1 Seul	1 Actif	Oui	Non	Non	Non	Non	Non
121	Oui	Oui	#N/A	MS TAU	#N/A	1 = 18-35	2=F	1 Seul	1 Actif	Oui	Non	Oui	Oui	Non	Oui
122	Non	#N/A	#N/A	MS TAU	#N/A	2 = 36-55	2=F	1 Seul	1 Actif	Oui	Oui	Oui	Oui	Non	Non
123	Oui	Oui	PS TAU	#N/A	#N/A	1 = 18-35	2=F	2 En couple	1 Actif	Oui	Oui	Non	Non	Oui	Non
124	Non	#N/A	#N/A	MS Algos	MS ok J10	3 = 56+	2=F	2 En couple	2 Inactif	Oui	Non	Oui	Non	Non	Non
125	Non	Oui	#N/A	MS Algos	MS pb J10	3 = 56+	2=F	2 En couple	2 Inactif	Oui	Non	Oui	Oui	Non	Non
126	#N/A	#N/A	#N/A	MS TAU	#N/A	2 = 36-55	1=M	1 Seul	1 Actif	Oui	Oui	Non	Oui	Oui	Non
127	Non	Non	#N/A	MS TAU	#N/A	1 = 18-35	1=M	1 Seul	2 Inactif	Oui	Oui	Oui	Oui	Oui	Non
128	Non	Non	#N/A	MS Algos	MS ?? J10	1 = 18-35	1=M	2 En couple	1 Actif	Oui	Oui	Oui	Non	Oui	Non
129	Non	Non	PS Algos	#N/A	#N/A	2 = 36-55	2=F	2 En couple	1 Actif	Oui	Non	Non	Non	Non	Non
130	Non	Non	#N/A	MS TAU	#N/A	2 = 36-55	2=F	2 En couple	1 Actif	Oui	Oui	Oui	Non	Non	Non
131	Non	Non	#N/A	MS TAU	#N/A	2 = 36-55	1=M	2 En couple	1 Actif	Oui	Oui	Non	Non	Oui	Non
132	#N/A	#N/A	PS Algos	#N/A	#N/A	1 = 18-35	1=M	2 En couple	1 Actif	Oui	Oui	Non	Oui	Non	Non
133	Non	Non	#N/A	MS Algos	MS ok J10	3 = 56+	2=F	1 Seul	2 Inactif	Oui	Oui	Oui	Oui	Non	Non
134	Non	Non	PS Algos	#N/A	#N/A	2 = 36-55	2=F	2 En couple	1 Actif	Oui	Oui	Non	Oui	Non	Non
135	Non	#N/A	#N/A	MS Algos	MS ok J10	1 = 18-35	1=M	1 Seul	1 Actif	Oui	Oui	Non	Non	Non	Non
136	#N/A	Oui	PS TAU	#N/A	#N/A	3 = 56+	2=F	1 Seul	2 Inactif	Oui	Oui	Non	Oui	Non	Non
137	Non	Non	#N/A	MS TAU	#N/A	3 = 56+	1=M	2 En couple	1 Actif	Oui	Oui	Oui	Non	Oui	Non
138	Non	Non	#N/A	MS TAU	#N/A	2 = 36-55	2=F	2 En couple	1 Actif	Oui	Non	Oui	Non	Non	Non
139	Non	Non	PS TAU	#N/A	#N/A	2 = 36-55	1=M	2 En couple	1 Actif	Oui	Oui	Oui	Non	Non	Non
140	Non	Non	PS Algos	#N/A	#N/A	2 = 36-55	2=F	1 Seul	2 Inactif	Oui	Oui	Oui	Non	Oui	Non
141	Non	Non	#N/A	MS Algos	MS ok J10	1 = 18-35	2=F	2 En couple	2 Inactif	Oui	Non	Non	Oui	Non	Non
142	Non	Non	PS TAU	#N/A	#N/A	2 = 36-55	1=M	1 Seul	2 Inactif	Non	Oui	Non	Oui	Oui	Non
143	Non	Non	PS TAU	#N/A	#N/A	2 = 36-55	1=M	2 En couple	1 Actif	Oui	Oui	Oui	Oui	Non	Non
144	Non	Non	#N/A	MS Algos	MS ok J10	2 = 36-55	2=F	2 En couple	1 Actif	Oui	Oui	Non	Non	Non	Non
145	Oui	Oui	#N/A	MS Algos	MS ?? J10	2 = 36-55	2=F	2 En couple	2 Inactif	Oui	Oui	Non	Non	Oui	Non
146	Non	Non	PS TAU	#N/A	#N/A	1 = 18-35	2=F	2 En couple	2 Inactif	Oui	Non	Non	Non	Non	Non
147	Non	#N/A	PS Algos	#N/A	#N/A	1 = 18-35	1=M	2 En couple	2 Inactif	Oui	Oui	Non	Non	Non	Non
148	Non	Oui	#N/A	MS Algos	MS pb J10	2 = 36-55	2=F	1 Seul	2 Inactif	Oui	Oui	Non	Non	Oui	Non
149	Non	Non	PS TAU	#N/A	#N/A	3 = 56+	2=F	2 En couple	2 Inactif	Oui	Non	Oui	Non	Non	Non
150	Oui	Oui	#N/A	MS Algos	MS ?? J10	2 = 36-55	2=F	1 Seul	2 Inactif	Oui	Oui	Oui	Non	Oui	Non
151	Non	Non	#N/A	MS TAU	#N/A	1 = 18-35	2=F	1 Seul	1 Actif	Oui	Non	Non	Non	Non	Non
152	Oui	Oui	#N/A	MS Algos	MS pb J10	2 = 36-55	2=F	1 Seul	2 Inactif	Oui	Oui	Oui	Oui	Non	Non
153	Oui	Oui	#N/A	MS TAU	#N/A	2 = 36-55	1=M	1 Seul	1 Actif	Oui	Oui	Non	Non	Oui	Non
154	Oui	Oui	#N/A	MS Algos	MS Algos-PS	1 = 18-35	1=M	1 Seul	1 Actif	Oui	Oui	Non	Non	Non	Non
155	Non	Non	PS Algos	#N/A	#N/A	3 = 56+	2=F	2 En couple	2 Inactif	Oui	Non	Oui	Oui	Non	Non
156	Non	#N/A	PS TAU	#N/A	#N/A	1 = 18-35	1=M	1 Seul	1 Actif	Oui	Oui	Oui	Non	Oui	Non
157	#N/A	#N/A	PS TAU	#N/A	#N/A	1 = 18-35	2=F	1 Seul	1 Actif	Oui	Non	Non	Non	Non	Non
158	Non	Non	#N/A	MS Algos	MS ?? J10	2 = 36-55	1=M	2 En couple	1 Actif	Oui	Oui	Non	Oui	Non	Non
159	Oui	Oui	#N/A	MS TAU	#N/A	2 = 36-55	2=F	2 En couple	2 Inactif	Oui	Non	Oui	Oui	Non	Oui
160	Oui	Oui	PS Algos	#N/A	#N/A	2 = 36-55	1=M	1 Seul	1 Actif	Oui	Oui	Non	Oui	Oui	Non
161	Non	Non	#N/A	MS Algos	MS ?? J10	3 = 56+	2=F	2 En couple	2 Inactif	Oui	Non	Oui	Oui	Non	Non
162	Non	Non	PS TAU	#N/A	#N/A	2 = 36-55	1=M	2 En couple	1 Actif	Oui	Oui	Non	Non	Non	Non
163	Non	Oui	#N/A	MS TAU	#N/A	3 = 56+	2=F	1 Seul	2 Inactif	Oui	Oui	Oui	Oui	Oui	Non
164	Non	Non	PS TAU	#N/A	#N/A	1 = 18-35	2=F	1 Seul	2 Inactif	Oui	Non	Oui	Non	Non	Non
165	Non	Non	PS TAU	#N/A	#N/A	2 = 36-55	2=F	2 En couple	1 Actif	Oui	Non	Non	Non	Non	Non
166	Non	Non	#N/A	MS Algos	MS pb J10	2 = 36-55	2=F	1 Seul	1 Actif	Oui	Oui	Oui	Non	Oui	Non
167	Non	Non	PS Algos	#N/A	#N/A	2 = 36-55	2=F	2 En couple	1 Actif	Oui	Oui	Non	Oui	Non	Non
168	Non	Non	#N/A	MS Algos	MS ok J10	2 = 36-55	1=M	2 En couple	1 Actif	Oui	Oui	Oui	Non	Non	Non
169	Oui	Oui	PS TAU	#N/A	#N/A	1 = 18-35	1=M	2 En couple	1 Actif	Oui	Oui	Oui	Oui	Oui	Non
170	Non	Non	PS Algos	#N/A	#N/A	2 = 36-55	2=F	2 En couple	1 Actif	Oui	Non	Non	Non	Non	Non
171	Non	Non	PS TAU	#N/A	#N/A	2 = 36-55	2=F	2 En couple	1 Actif	Oui	Oui	Non	Oui	Oui	Non
172	Non	#N/A	#N/A	MS TAU	#N/A	2 = 36-55	2=F	2 En couple	2 Inactif	Oui	Non	Non	Oui	Non	Non
173	Non	Non	#N/A	MS Algos	MS ok J10	3 = 56+	1=M	1 Seul	2 Inactif	Oui	Oui	Oui	Non	Oui	#N/A
174	Non	#N/A	PS TAU	#N/A	#N/A	1 = 18-35	2=F	2 En couple	1 Actif	Oui	Non	Non	Non	Non	Non
175	Non	Non	PS Algos	#N/A	#N/A	2 = 36-55	2=F	2 En couple	2 Inactif	Oui	Oui	Non	Non	Non	Non
176	Oui	Oui	#N/A	MS Algos	MS pb J10	1 = 18-35	2=F	2 En couple	2 Inactif	Oui	Non	Oui	Oui	Non	Non
177	Non	Non	#N/A	MS TAU	#N/A	2 = 36-55	1=M	1 Seul	2 Inactif	Oui	Oui	Oui	Oui	Oui	Non
178	Non	Non	#N/A	MS TAU	#N/A	2 = 36-55	1=M	2 En couple	2 Inactif	Oui	Non	Oui	Oui	Non	Non
179	Non	Non	#N/A	MS Algos	MS ?? J10	1 = 18-35	2=F	1 Seul	1 Actif	Oui	Non	Non	Non	Non	Non
180	Non	Non	#N/A	MS TAU	#N/A	2 = 36-55	2=F	1 Seul	2 Inactif	Oui	Non	Oui	Oui	Non	Non
181	Oui	Oui	#N/A	MS Algos	MS ?? J10	1 = 18-35	1=M	2 En couple	1 Actif	Oui	Oui	Non	Non	Oui	Non
182	Non	Non	#N/A	MS Algos	MS ?? J10	3 = 56+	2=F	2 En couple	1 Actif	Oui	Non	Non	Non	Non	Non
183	Non	Non	PS TAU	#N/A	#N/A	2 = 36-55	2=F	2 En couple	2 Inactif	Oui	Non	Non	Oui	Non	Non
184	Non	Non	PS Algos	#N/A	#N/A	1 = 18-35	2=F	1 Seul	1 Actif	Oui	Non	Non	Oui	Non	Non
185	Non	Non	PS Algos	#N/A	#N/A	3 = 56+	2=F	2 En couple	1 Actif	Oui	Non	Oui	Non	Non	Non
186	Non	Non	#N/A	MS TAU	#N/A	2 = 36-55	2=F	2 En couple	1 Actif	Oui	Non	Non	Oui	Non	Non
187	Non	Non	#N/A	MS TAU	#N/A	2 = 36-55	2=F	2 En couple	2 Inactif	Oui	Non	Non	Non	Non	Non
188	Non	Non	PS TAU	#N/A	#N/A	1 = 18-35	2=F	1 Seul	1 Actif	Oui	Oui	Non	Oui	Non	Non
189	Non	Non	PS TAU	#N/A	#N/A	1 = 18-35	2=F	1 Seul	1 Actif	Oui	Oui	Non	Non	Non	Non
190	Non	#N/A	PS Algos	#N/A	#N/A	1 = 18-35	2=F	1 Seul	1 Actif	Oui	Non	Oui	Oui	Non	Non
191	Non	Non	PS Algos	#N/A	#N/A	1 = 18-35	2=F	1 Seul	1 Actif	Oui	Non	Non	Oui	Non	Non
192	Non	Non	#N/A	MS TAU	#N/A	2 = 36-55	2=F	1 Seul	2 Inactif	Oui	Oui	Non	Non	Non	Non
193	Oui	Oui	PS TAU	#N/A	#N/A	1 = 18-35	2=F	2 En couple	1 Actif	Oui	Oui	Non	Non	Non	Non
194	Non	Non	#N/A	MS Algos	MS ok J10	2 = 36-55	2=F	2 En couple	2 Inactif	Oui	Non	Oui	Non	Non	Non
195	Non	Non	PS Algos	#N/A	#N/A	3 = 56+	2=F	2 En couple	2 Inactif	Oui	Oui	Non	Non	Oui	Non
196	Non	Non	#N/A	MS Algos	MS ok J10	1 = 18-35	1=M	1 Seul	1 Actif	Oui	Non	Non	Oui	Non	Non
197	#N/A	Oui	PS TAU	#N/A	#N/A	1 = 18-35	2=F	1 Seul	1 Actif	Oui	Non	Non	Non	Non	Non
198	Non	Non	PS Algos	#N/A	#N/A	1 = 18-35	2=F	1 Seul	1 Actif	Oui	Non	Oui	Oui	Non	Non
199	Non	Non	PS TAU	#N/A	#N/A	2 = 36-55	2=F	2 En couple	1 Actif	Oui	Non	Non	Non	Non	Non
200	Non	Non	PS TAU	#N/A	#N/A	2 = 36-55	1=M	2 En couple	1 Actif	Oui	Non	Oui	Oui	Non	Non
201	Non	Non	#N/A	MS TAU	#N/A	1 = 18-35	2=F	2 En couple	2 Inactif	Oui	Oui	Non	Oui	Non	Non
202	Oui	Oui	PS Algos	#N/A	#N/A	2 = 36-55	2=F	1 Seul	1 Actif	Oui	Oui	Non	Oui	Non	Non
203	Non	Non	#N/A	MS Algos	MS pb J10	2 = 36-55	2=F	1 Seul	2 Inactif	Oui	Oui	Oui	Non	Oui	Non
204	Non	#N/A	#N/A	MS TAU	#N/A	1 = 18-35	1=M	1 Seul	1 Actif	Oui	Non	Non	Non	Non	Non
205	Non	Non	PS TAU	#N/A	#N/A	1 = 18-35	1=M	1 Seul	1 Actif	Oui	Non	Oui	Non	Non	Non
206	Non	Non	#N/A	MS Algos	MS ok J10	1 = 18-35	2=F	1 Seul	1 Actif	Oui	Non	Non	Non	Non	Non
207	Non	Non	PS Algos	#N/A	#N/A	2 = 36-55	2=F	2 En couple	1 Actif	Oui	Non	Oui	Oui	Non	Oui
208	Non	#N/A	#N/A	MS Algos	MS pb J10	1 = 18-35	2=F	1 Seul	1 Actif	Oui	Oui	Non	Non	Non	Non
209	Non	Non	#N/A	MS TAU	#N/A	2 = 36-55	1=M	2 En couple	1 Actif	Oui	Non	Oui	Non	Non	Non
210	Non	Non	PS TAU	#N/A	#N/A	2 = 36-55	2=F	1 Seul	1 Actif	Oui	Non	Non	Non	Non	Non
211	Non	Non	PS TAU	#N/A	#N/A	1 = 18-35	1=M	2 En couple	1 Actif	Oui	Oui	Non	Non	Non	Non
212	Oui	Oui	PS Algos	#N/A	#N/A	1 = 18-35	1=M	1 Seul	1 Actif	Oui	Oui	Non	Oui	Non	Non
213	Non	Non	PS Algos	#N/A	#N/A	1 = 18-35	1=M	1 Seul	2 Inactif	Non	Non	Non	Oui	Non	Non
214	Non	Oui	#N/A	MS Algos	MS pb J10	2 = 36-55	2=F	1 Seul	2 Inactif	Oui	Non	Oui	Oui	Non	Non
215	Non	Non	PS Algos	#N/A	#N/A	1 = 18-35	1=M	2 En couple	1 Actif	Oui	Non	Non	Non	Non	Non
216	Non	#N/A	PS TAU	#N/A	#N/A	1 = 18-35	2=F	1 Seul	1 Actif	Oui	Non	Non	Non	Non	Non
217	Non	Non	PS TAU	#N/A	#N/A	2 = 36-55	1=M	2 En couple	1 Actif	Oui	Non	Non	Non	Non	Non
218	Non	Non	PS TAU	#N/A	#N/A	2 = 36-55	1=M	1 Seul	1 Actif	Oui	Non	Non	Non	Non	Non
219	Oui	Oui	#N/A	MS TAU	#N/A	2 = 36-55	2=F	2 En couple	2 Inactif	Oui	Non	Oui	Oui	Non	Non
220	Non	Non	#N/A	MS Algos	MS Algos-PS	2 = 36-55	2=F	2 En couple	1 Actif	Oui	Non	Non	Non	Non	Non
221	Non	Non	PS Algos	#N/A	#N/A	1 = 18-35	2=F	1 Seul	1 Actif	Oui	Non	Non	Non	Non	Non
222	Non	Non	PS TAU	#N/A	#N/A	1 = 18-35	2=F	1 Seul	2 Inactif	Oui	Oui	Non	Oui	Non	Non
223	Non	Non	PS Algos	#N/A	#N/A	2 = 36-55	2=F	1 Seul	1 Actif	Oui	Oui	Non	Non	Non	Non
224	#N/A	#N/A	PS TAU	#N/A	#N/A	1 = 18-35	1=M	1 Seul	1 Actif	Oui	Non	Non	Oui	Non	Non
225	Non	Non	#N/A	MS Algos	MS ?? J10	2 = 36-55	2=F	1 Seul	1 Actif	Oui	Oui	Non	Non	Non	Non
226	Non	Non	#N/A	MS Algos	MS Algos-PS	1 = 18-35	1=M	2 En couple	1 Actif	Oui	Oui	Non	Non	Non	Non
227	Non	Non	PS TAU	#N/A	#N/A	2 = 36-55	2=F	2 En couple	1 Actif	Oui	Oui	Non	Non	Non	Non
228	Non	Non	PS Algos	#N/A	#N/A	1 = 18-35	2=F	1 Seul	1 Actif	Oui	Oui	Non	Non	Oui	Non
229	Non	Non	PS TAU	#N/A	#N/A	3 = 56+	2=F	2 En couple	2 Inactif	Oui	Oui	Non	Non	Non	Non
230	Non	Non	PS Algos	#N/A	#N/A	1 = 18-35	2=F	1 Seul	1 Actif	Oui	Oui	Non	Non	Non	Non
231	Non	Non	#N/A	MS Algos	MS ?? J10	3 = 56+	2=F	1 Seul	2 Inactif	Oui	Oui	Oui	Oui	Oui	Non
232	Non	#N/A	PS TAU	#N/A	#N/A	1 = 18-35	2=F	1 Seul	2 Inactif	Oui	Non	Non	Non	Non	Non
233	Oui	Oui	#N/A	MS TAU	#N/A	1 = 18-35	2=F	1 Seul	1 Actif	Oui	Oui	Oui	Oui	Oui	Non
234	#N/A	#N/A	#N/A	MS TAU	#N/A	1 = 18-35	2=F	1 Seul	1 Actif	Oui	Oui	Oui	Oui	Non	Non
235	Oui	Oui	PS TAU	#N/A	#N/A	1 = 18-35	2=F	1 Seul	1 Actif	Oui	Oui	Oui	#N/A	Oui	#N/A
236	Non	Non	PS TAU	#N/A	#N/A	2 = 36-55	2=F	2 En couple	1 Actif	Oui	Oui	Oui	Oui	Oui	#N/A
237	Non	Non	PS Algos	#N/A	#N/A	1 = 18-35	1=M	2 En couple	2 Inactif	Oui	Oui	Non	Non	Non	Non
238	Non	Non	PS Algos	#N/A	#N/A	2 = 36-55	2=F	2 En couple	1 Actif	Oui	Non	Non	Non	Non	Non
239	Non	Non	PS Algos	#N/A	#N/A	2 = 36-55	2=F	1 Seul	1 Actif	Oui	Non	Oui	Oui	Non	Non
240	Non	Non	#N/A	MS TAU	#N/A	2 = 36-55	2=F	2 En couple	2 Inactif	Oui	Non	Non	Non	Non	Non
241	Non	Non	#N/A	MS Algos	MS ok J10	3 = 56+	2=F	2 En couple	1 Actif	Oui	Oui	Non	Oui	Non	Non
242	#N/A	#N/A	PS TAU	#N/A	#N/A	1 = 18-35	1=M	1 Seul	1 Actif	Oui	Oui	Non	Non	Non	Non
243	Non	Non	#N/A	MS Algos	MS pb J10	3 = 56+	2=F	1 Seul	2 Inactif	Oui	Non	Non	Oui	Non	Non
244	Non	Oui	#N/A	MS Algos	MS pb J10	2 = 36-55	2=F	1 Seul	2 Inactif	Oui	Non	Oui	Oui	Non	Non
245	Non	Non	PS Algos	#N/A	#N/A	2 = 36-55	2=F	2 En couple	1 Actif	Oui	Non	Non	Non	Non	Non
246	Non	Non	PS TAU	#N/A	#N/A	1 = 18-35	1=M	2 En couple	2 Inactif	Oui	Non	Non	Non	Non	Non
247	Non	Non	#N/A	MS TAU	#N/A	1 = 18-35	2=F	1 Seul	1 Actif	Oui	Oui	Non	Oui	Oui	Non
248	Non	Non	#N/A	MS TAU	#N/A	1 = 18-35	2=F	2 En couple	1 Actif	Oui	Non	Oui	Oui	Non	Oui
249	Non	Non	PS TAU	#N/A	#N/A	3 = 56+	1=M	1 Seul	2 Inactif	Oui	Non	Non	Non	Non	Non
250	Non	Non	#N/A	MS Algos	MS ok J10	1 = 18-35	2=F	2 En couple	2 Inactif	Oui	Non	Oui	Oui	Non	Oui
251	Non	Oui	#N/A	MS Algos	MS ok J10	1 = 18-35	2=F	1 Seul	2 Inactif	Oui	Non	Oui	Oui	Non	Oui
252	Non	Non	#N/A	MS Algos	MS ?? J10	2 = 36-55	1=M	2 En couple	1 Actif	Oui	Oui	Oui	Non	Oui	Non
253	Non	Non	PS TAU	#N/A	#N/A	2 = 36-55	1=M	1 Seul	1 Actif	Oui	Oui	#N/A	Oui	Non	Non
254	#N/A	#N/A	PS Algos	#N/A	#N/A	1 = 18-35	1=M	1 Seul	2 Inactif	Oui	Oui	Non	Oui	Non	Oui
255	Non	Non	PS TAU	#N/A	#N/A	2 = 36-55	2=F	1 Seul	1 Actif	Oui	Non	Oui	Oui	Non	Oui
256	Non	Non	#N/A	MS TAU	#N/A	1 = 18-35	2=F	2 En couple	2 Inactif	Oui	Non	Non	Non	Oui	Oui
257	Non	Non	#N/A	MS Algos	MS Algos-PS	3 = 56+	2=F	2 En couple	2 Inactif	Oui	Non	#N/A	Oui	Non	Oui
258	Oui	Oui	#N/A	MS Algos	MS pb J10	1 = 18-35	1=M	1 Seul	1 Actif	Oui	Oui	Non	Non	Oui	Non
259	Non	Non	PS TAU	#N/A	#N/A	1 = 18-35	2=F	1 Seul	1 Actif	Oui	Non	Non	Non	Non	Non
260	Non	Non	PS TAU	#N/A	#N/A	1 = 18-35	1=M	2 En couple	1 Actif	Oui	Non	Non	Non	Non	Non
261	#N/A	#N/A	PS Algos	#N/A	#N/A	2 = 36-55	2=F	1 Seul	2 Inactif	Oui	Oui	Oui	Oui	Oui	Oui
262	Non	Non	PS TAU	#N/A	#N/A	2 = 36-55	2=F	2 En couple	1 Actif	Oui	Oui	Oui	Oui	Oui	Non
263	Non	#N/A	#N/A	MS TAU	#N/A	1 = 18-35	2=F	2 En couple	1 Actif	Oui	Non	Non	Oui	Oui	Oui
264	Non	Non	#N/A	MS TAU	#N/A	2 = 36-55	2=F	1 Seul	1 Actif	Oui	Non	Oui	Non	Non	Non
265	Non	Non	#N/A	MS Algos	MS ok J10	1 = 18-35	2=F	1 Seul	1 Actif	Oui	Non	Oui	Oui	Non	Non
266	Non	#N/A	PS TAU	#N/A	#N/A	2 = 36-55	1=M	1 Seul	1 Actif	Oui	Oui	Oui	Oui	Oui	Oui
267	Non	Non	#N/A	MS TAU	#N/A	2 = 36-55	1=M	2 En couple	1 Actif	Non	Oui	Oui	Oui	Oui	Oui
268	Non	Non	PS Algos	#N/A	#N/A	2 = 36-55	2=F	1 Seul	2 Inactif	Oui	Oui	Non	Non	Non	Non
269	Non	Non	PS Algos	#N/A	#N/A	1 = 18-35	1=M	1 Seul	1 Actif	Oui	Oui	Non	Non	Oui	Non
270	#N/A	#N/A	PS TAU	#N/A	#N/A	1 = 18-35	1=M	1 Seul	2 Inactif	Non	Non	Non	Non	Oui	Non
271	Non	Non	#N/A	MS Algos	MS pb J10	2 = 36-55	2=F	2 En couple	2 Inactif	Oui	Oui	Oui	Non	Oui	Non
272	Non	Non	#N/A	MS Algos	MS ?? J10	2 = 36-55	2=F	2 En couple	2 Inactif	Oui	Non	Non	Non	Non	Non
273	Non	Non	PS Algos	#N/A	#N/A	1 = 18-35	2=F	1 Seul	1 Actif	Oui	Non	Non	Non	Non	Non
274	Non	Non	#N/A	MS TAU	#N/A	3 = 56+	2=F	1 Seul	1 Actif	Oui	Oui	Non	Non	Non	Non
275	Non	Oui	#N/A	MS Algos	MS ok J10	3 = 56+	2=F	2 En couple	1 Actif	Oui	Non	Non	Oui	Non	Non
276	Non	Non	#N/A	MS Algos	MS ok J10	1 = 18-35	2=F	1 Seul	2 Inactif	Oui	Non	Oui	Oui	Non	Oui
277	Non	Non	#N/A	MS Algos	MS pb J10	2 = 36-55	2=F	2 En couple	2 Inactif	Oui	Non	Oui	Oui	Non	Non
278	Non	#N/A	PS TAU	#N/A	#N/A	2 = 36-55	1=M	2 En couple	2 Inactif	Non	Oui	Oui	Oui	Non	Non
279	Non	Non	PS TAU	#N/A	#N/A	1 = 18-35	2=F	1 Seul	1 Actif	Non	Non	Non	Oui	Non	Non
280	Non	Non	PS Algos	#N/A	#N/A	1 = 18-35	1=M	1 Seul	1 Actif	Oui	Non	Non	Oui	Non	Non
281	Non	Non	#N/A	MS TAU	#N/A	1 = 18-35	2=F	2 En couple	2 Inactif	Oui	Non	Non	Non	Non	Non
282	Non	Non	#N/A	MS TAU	#N/A	3 = 56+	2=F	1 Seul	2 Inactif	Oui	Non	Oui	Oui	Non	Non
283	Non	Non	PS Algos	#N/A	#N/A	2 = 36-55	2=F	2 En couple	1 Actif	Oui	Non	Oui	Oui	Non	Non
284	Non	Non	PS Algos	#N/A	#N/A	2 = 36-55	2=F	2 En couple	2 Inactif	Oui	Non	Non	Non	Non	Non
285	Non	Non	PS TAU	#N/A	#N/A	1 = 18-35	2=F	1 Seul	1 Actif	Oui	Non	Oui	Oui	Non	Non
286	Non	Non	PS Algos	#N/A	#N/A	1 = 18-35	2=F	1 Seul	2 Inactif	Oui	Non	Oui	Oui	Non	Non
287	Non	Non	#N/A	MS Algos	MS ok J10	2 = 36-55	2=F	1 Seul	1 Actif	Oui	Oui	Oui	Oui	Non	Non
288	Oui	Oui	#N/A	MS Algos	MS ok J10	1 = 18-35	2=F	1 Seul	1 Actif	Oui	Oui	Non	Oui	Non	Non
289	Oui	Oui	#N/A	MS TAU	#N/A	3 = 56+	2=F	2 En couple	2 Inactif	Oui	Oui	Oui	Oui	Non	Non
290	Non	Non	PS Algos	#N/A	#N/A	1 = 18-35	2=F	2 En couple	2 Inactif	Oui	Non	Non	Non	Non	Non
291	#N/A	#N/A	PS TAU	#N/A	#N/A	2 = 36-55	2=F	2 En couple	1 Actif	Oui	Non	Non	Oui	Non	Non
292	#N/A	#N/A	#N/A	MS Algos	MS ok J10	3 = 56+	2=F	2 En couple	2 Inactif	Oui	Non	Non	Non	Non	Non
293	Non	Non	PS TAU	#N/A	#N/A	2 = 36-55	2=F	2 En couple	1 Actif	Oui	Non	Non	Oui	Non	Non
294	Non	Non	#N/A	MS Algos	MS pb J10	3 = 56+	1=M	2 En couple	1 Actif	Oui	Oui	Non	Oui	Non	Non
295	Oui	Oui	PS TAU	#N/A	#N/A	1 = 18-35	2=F	2 En couple	2 Inactif	Oui	Non	Non	Oui	Non	Non
296	Non	Non	PS Algos	#N/A	#N/A	1 = 18-35	1=M	2 En couple	1 Actif	Oui	Non	Non	Non	Non	Non
297	Non	Non	#N/A	MS TAU	#N/A	1 = 18-35	2=F	1 Seul	2 Inactif	Oui	Oui	Oui	Oui	Non	Non
298	Non	Non	#N/A	MS Algos	MS ok J10	3 = 56+	2=F	1 Seul	2 Inactif	Oui	Oui	Oui	Oui	Non	Non
299	Non	Non	PS Algos	#N/A	#N/A	1 = 18-35	1=M	1 Seul	2 Inactif	Oui	Non	Oui	Oui	Non	Non
300	Non	Non	PS TAU	#N/A	#N/A	2 = 36-55	1=M	2 En couple	1 Actif	Non	Oui	Non	Non	Non	Non
301	Non	Non	#N/A	MS Algos	MS ?? J10	1 = 18-35	2=F	1 Seul	2 Inactif	Oui	Oui	Non	Oui	Non	Non
302	Non	Non	PS TAU	#N/A	#N/A	2 = 36-55	1=M	1 Seul	2 Inactif	Oui	Oui	Non	Non	Oui	Non
303	Non	Non	#N/A	MS TAU	#N/A	2 = 36-55	1=M	2 En couple	1 Actif	Oui	Oui	Non	Non	Non	Non
304	Non	Non	PS TAU	#N/A	#N/A	1 = 18-35	2=F	1 Seul	1 Actif	Oui	Non	Non	Oui	Non	Oui
305	Oui	Oui	#N/A	MS TAU	#N/A	1 = 18-35	2=F	2 En couple	1 Actif	Oui	Non	Oui	Oui	Non	Non
306	Non	Non	PS Algos	#N/A	#N/A	2 = 36-55	2=F	1 Seul	2 Inactif	Oui	Non	Non	Oui	Non	Oui
307	Non	Non	PS Algos	#N/A	#N/A	1 = 18-35	2=F	1 Seul	1 Actif	Oui	Non	Oui	Non	Non	Non
308	Non	Non	PS TAU	#N/A	#N/A	2 = 36-55	1=M	1 Seul	1 Actif	Oui	Oui	Oui	Oui	Non	Non
309	Non	Non	#N/A	MS TAU	#N/A	2 = 36-55	1=M	1 Seul	2 Inactif	Oui	Non	Non	Oui	Oui	Non
310	Non	Non	#N/A	MS Algos	MS ok J10	1 = 18-35	1=M	1 Seul	1 Actif	Non	Non	Non	Non	Non	Non
311	Non	Non	PS TAU	#N/A	#N/A	1 = 18-35	2=F	1 Seul	1 Actif	Oui	Non	Non	Oui	Non	Non
312	Non	Non	PS Algos	#N/A	#N/A	2 = 36-55	2=F	2 En couple	2 Inactif	Oui	Non	Oui	Oui	Non	Non
313	Non	Non	PS TAU	#N/A	#N/A	1 = 18-35	2=F	1 Seul	1 Actif	Oui	Non	Non	Non	Non	Non
314	Non	Non	PS Algos	#N/A	#N/A	1 = 18-35	2=F	1 Seul	1 Actif	Oui	Non	Oui	Oui	Non	Non
315	Non	Non	PS Algos	#N/A	#N/A	1 = 18-35	1=M	2 En couple	1 Actif	Oui	Non	Oui	Oui	Non	Non
316	Non	Non	PS Algos	#N/A	#N/A	2 = 36-55	2=F	1 Seul	1 Actif	Oui	Non	Non	Non	Non	Non
317	Non	#N/A	PS TAU	#N/A	#N/A	2 = 36-55	2=F	2 En couple	1 Actif	Oui	Oui	Non	Oui	Oui	Non
318	Oui	Oui	#N/A	MS TAU	#N/A	1 = 18-35	2=F	1 Seul	1 Actif	Oui	Non	Oui	Oui	Non	Non
319	Non	Non	PS TAU	#N/A	#N/A	3 = 56+	2=F	2 En couple	2 Inactif	Oui	Oui	Non	Non	Non	Non
320	Non	Non	PS Algos	#N/A	#N/A	1 = 18-35	1=M	2 En couple	1 Actif	Oui	Oui	Non	Non	Non	Non
321	Non	Non	#N/A	MS TAU	#N/A	2 = 36-55	2=F	1 Seul	1 Actif	Oui	Oui	Non	Oui	Non	Non
322	Non	Non	PS TAU	#N/A	#N/A	1 = 18-35	1=M	2 En couple	1 Actif	Oui	Non	Non	Non	Non	Non
323	Non	Non	PS TAU	#N/A	#N/A	2 = 36-55	2=F	1 Seul	2 Inactif	Oui	Oui	Oui	Oui	Non	Non
324	Non	Oui	PS TAU	#N/A	#N/A	1 = 18-35	2=F	2 En couple	2 Inactif	Oui	Oui	Non	Oui	Oui	Non
325	Non	Non	#N/A	MS TAU	#N/A	1 = 18-35	2=F	2 En couple	1 Actif	Oui	Non	Non	Oui	Non	Non
326	Oui	Oui	#N/A	MS Algos	MS ?? J10	1 = 18-35	1=M	2 En couple	1 Actif	Oui	Oui	Non	Oui	Oui	Non
327	Non	Non	PS Algos	#N/A	#N/A	1 = 18-35	2=F	1 Seul	1 Actif	Oui	Non	Non	Non	Non	Non
328	Non	Non	#N/A	MS TAU	#N/A	3 = 56+	2=F	2 En couple	1 Actif	Oui	Non	Oui	Oui	Non	Non
329	#N/A	#N/A	#N/A	MS TAU	#N/A	2 = 36-55	2=F	1 Seul	1 Actif	Non	Non	Oui	Non	Non	Non
330	Non	Non	PS Algos	#N/A	#N/A	1 = 18-35	2=F	1 Seul	2 Inactif	Oui	Oui	Non	Non	Oui	Non
331	Non	Non	PS TAU	#N/A	#N/A	1 = 18-35	1=M	1 Seul	1 Actif	Non	Non	Non	Non	Non	Non
332	Non	Non	PS Algos	#N/A	#N/A	2 = 36-55	2=F	2 En couple	1 Actif	Oui	Oui	Oui	Oui	Non	Non
333	Oui	Oui	PS TAU	#N/A	#N/A	1 = 18-35	1=M	2 En couple	1 Actif	Oui	Oui	Non	Oui	Non	Non
334	Non	Non	PS Algos	#N/A	#N/A	1 = 18-35	2=F	1 Seul	1 Actif	Oui	Oui	Oui	Oui	Non	Non
335	Non	Non	PS Algos	#N/A	#N/A	2 = 36-55	1=M	2 En couple	1 Actif	Oui	#N/A	Oui	Non	Non	Non
336	Non	#N/A	PS TAU	#N/A	#N/A	2 = 36-55	1=M	1 Seul	1 Actif	Oui	Oui	Oui	Non	Non	Non
337	Non	Non	#N/A	MS TAU	#N/A	1 = 18-35	1=M	1 Seul	1 Actif	Oui	Non	Oui	Oui	Non	Non
338	Non	Non	#N/A	MS Algos	MS ok J10	1 = 18-35	2=F	1 Seul	1 Actif	Oui	Oui	Oui	Non	Oui	Non
339	Non	Non	PS Algos	#N/A	#N/A	1 = 18-35	2=F	1 Seul	1 Actif	Oui	Non	Oui	Non	Non	Non
340	Non	Non	PS TAU	#N/A	#N/A	2 = 36-55	1=M	1 Seul	2 Inactif	Oui	Oui	Oui	Non	Non	Non
341	Non	Non	PS Algos	#N/A	#N/A	1 = 18-35	1=M	1 Seul	1 Actif	Oui	Non	Non	Oui	Non	Non
342	#N/A	#N/A	PS TAU	#N/A	#N/A	2 = 36-55	2=F	2 En couple	1 Actif	Non	Non	Oui	Non	Non	Non
343	Non	Non	PS Algos	#N/A	#N/A	1 = 18-35	2=F	1 Seul	2 Inactif	Oui	Non	Non	Non	Non	Non
344	Oui	Oui	#N/A	MS TAU	#N/A	2 = 36-55	2=F	2 En couple	1 Actif	Oui	Oui	Oui	Oui	Non	Non
345	Non	Non	PS TAU	#N/A	#N/A	1 = 18-35	1=M	1 Seul	1 Actif	Oui	Non	Oui	Non	Non	Non
346	Non	Non	PS Algos	#N/A	#N/A	2 = 36-55	2=F	2 En couple	2 Inactif	Oui	Non	Non	Non	Non	Non
347	Non	#N/A	#N/A	MS Algos	MS ok J10	1 = 18-35	2=F	2 En couple	1 Actif	Oui	Non	Non	Non	Non	Non
348	Non	Non	#N/A	MS Algos	MS pb J10	2 = 36-55	2=F	2 En couple	1 Actif	Oui	Oui	Oui	Non	Non	Oui
349	#N/A	#N/A	#N/A	MS Algos	MS ok J10	1 = 18-35	2=F	1 Seul	1 Actif	Non	Non	Non	Oui	Non	Non
350	Non	Non	PS TAU	#N/A	#N/A	2 = 36-55	2=F	1 Seul	1 Actif	Oui	Non	Non	Non	Non	Non
351	#N/A	Oui	#N/A	MS TAU	#N/A	2 = 36-55	2=F	1 Seul	1 Actif	Oui	Non	Oui	#N/A	#N/A	#N/A
352	Oui	Oui	#N/A	MS Algos	MS ok J10	2 = 36-55	2=F	1 Seul	2 Inactif	Oui	Oui	Oui	Non	Oui	Non
353	Oui	Oui	#N/A	MS Algos	MS pb J10	1 = 18-35	2=F	1 Seul	1 Actif	Oui	Non	Non	Oui	Non	Non
354	Non	Non	PS TAU	#N/A	#N/A	2 = 36-55	2=F	1 Seul	2 Inactif	Oui	Non	Oui	Non	Non	Non
355	Non	Non	PS Algos	#N/A	#N/A	1 = 18-35	2=F	2 En couple	2 Inactif	Oui	Non	Non	Oui	Non	Non
356	Non	Non	#N/A	MS TAU	#N/A	2 = 36-55	2=F	1 Seul	1 Actif	Oui	Oui	Oui	Oui	Non	Non
357	Non	Non	#N/A	MS Algos	MS ok J10	2 = 36-55	2=F	2 En couple	1 Actif	Oui	Oui	Oui	Oui	Oui	Non
358	Non	Non	#N/A	MS TAU	#N/A	2 = 36-55	1=M	2 En couple	2 Inactif	Oui	Non	Non	Oui	Non	Non
359	Non	Non	#N/A	MS TAU	#N/A	2 = 36-55	2=F	2 En couple	1 Actif	Oui	Oui	Oui	Oui	Non	Non
360	#N/A	#N/A	PS Algos	#N/A	#N/A	2 = 36-55	1=M	1 Seul	1 Actif	Non	Non	Non	Non	Non	Non
361	Non	Non	#N/A	MS Algos	MS ?? J10	1 = 18-35	1=M	1 Seul	1 Actif	Oui	Non	Non	Non	Oui	Non
362	#N/A	#N/A	PS TAU	#N/A	#N/A	1 = 18-35	1=M	1 Seul	1 Actif	Non	Oui	Non	Non	Non	Non
363	Non	Non	PS Algos	#N/A	#N/A	2 = 36-55	1=M	2 En couple	1 Actif	Oui	Oui	Non	Non	Non	Non
364	#N/A	#N/A	PS TAU	#N/A	#N/A	1 = 18-35	2=F	2 En couple	2 Inactif	Oui	Non	Oui	Non	Non	Non
365	Non	Oui	#N/A	MS Algos	MS Algos-PS	1 = 18-35	2=F	1 Seul	2 Inactif	Oui	Non	Non	Non	Non	Non
366	Non	Non	PS TAU	#N/A	#N/A	2 = 36-55	2=F	1 Seul	1 Actif	Oui	Non	Oui	Oui	Non	Non
367	Non	Non	PS TAU	#N/A	#N/A	1 = 18-35	2=F	2 En couple	1 Actif	Oui	Non	Oui	Oui	Non	Non
368	Non	Non	PS Algos	#N/A	#N/A	2 = 36-55	2=F	1 Seul	2 Inactif	Oui	Oui	Oui	Oui	Non	Non
369	Non	Non	#N/A	MS Algos	MS pb J10	2 = 36-55	2=F	1 Seul	2 Inactif	Oui	Non	Oui	Oui	Non	Non
370	Non	Non	PS TAU	#N/A	#N/A	2 = 36-55	1=M	2 En couple	1 Actif	Oui	Oui	Oui	Non	Oui	Non
371	Non	Non	#N/A	MS Algos	MS pb J10	2 = 36-55	2=F	1 Seul	1 Actif	Oui	Oui	Oui	Oui	Non	Non
372	Non	Non	#N/A	MS Algos	MS ?? J10	2 = 36-55	2=F	1 Seul	2 Inactif	Oui	Non	Oui	Oui	Non	Non
373	Non	Non	PS Algos	#N/A	#N/A	1 = 18-35	1=M	2 En couple	1 Actif	Oui	Oui	Oui	Oui	Oui	Non
374	Non	Non	PS TAU	#N/A	#N/A	1 = 18-35	1=M	2 En couple	2 Inactif	Oui	Oui	Oui	Non	Oui	Non
375	Non	Non	#N/A	MS TAU	#N/A	1 = 18-35	2=F	1 Seul	2 Inactif	Oui	Non	Non	Oui	Non	Non
376	Non	Non	#N/A	MS TAU	#N/A	2 = 36-55	2=F	2 En couple	2 Inactif	Oui	Oui	Non	Non	Non	Non
377	Non	Non	PS Algos	#N/A	#N/A	1 = 18-35	1=M	1 Seul	1 Actif	Oui	Non	Non	Non	Non	Non
378	#N/A	#N/A	PS TAU	#N/A	#N/A	1 = 18-35	1=M	1 Seul	1 Actif	Non	Non	Non	Non	Non	Non
379	Non	Non	#N/A	MS Algos	MS ok J10	2 = 36-55	2=F	1 Seul	1 Actif	Oui	Non	Non	Oui	Non	Non
380	Non	Non	PS Algos	#N/A	#N/A	2 = 36-55	1=M	2 En couple	1 Actif	Non	Oui	Non	Oui	Non	Non
381	Non	Non	#N/A	MS TAU	#N/A	2 = 36-55	1=M	1 Seul	1 Actif	Oui	Oui	Non	Non	Oui	Non
382	#N/A	#N/A	PS Algos	#N/A	#N/A	1 = 18-35	2=F	2 En couple	1 Actif	Oui	Non	Non	Non	Non	Non
383	Non	Non	#N/A	MS Algos	MS ?? J10	1 = 18-35	2=F	1 Seul	1 Actif	Oui	Oui	Non	Oui	Non	Non
384	#N/A	#N/A	#N/A	MS Algos	MS ?? J10	1 = 18-35	1=M	2 En couple	2 Inactif	Oui	Oui	Non	Oui	Oui	Non
385	#N/A	#N/A	PS TAU	#N/A	#N/A	1 = 18-35	1=M	2 En couple	1 Actif	Non	Non	Non	Non	Non	Non
386	Non	Non	PS Algos	#N/A	#N/A	3 = 56+	2=F	2 En couple	2 Inactif	Oui	Oui	Non	Non	Non	Non
387	Non	Non	PS Algos	#N/A	#N/A	1 = 18-35	2=F	1 Seul	2 Inactif	Oui	Non	Non	Non	Non	Non
388	Non	Non	PS TAU	#N/A	#N/A	2 = 36-55	1=M	1 Seul	1 Actif	Non	Oui	Non	Oui	Oui	Non
389	Non	Non	#N/A	MS TAU	#N/A	2 = 36-55	2=F	1 Seul	1 Actif	Oui	Oui	Oui	Non	Non	Non
390	Non	Non	PS TAU	#N/A	#N/A	1 = 18-35	1=M	2 En couple	1 Actif	Oui	Non	Non	Non	Oui	Non
391	#N/A	#N/A	#N/A	MS Algos	MS pb J10	1 = 18-35	2=F	2 En couple	1 Actif	Oui	Non	Non	Non	Non	Non
392	#N/A	#N/A	PS Algos	#N/A	#N/A	1 = 18-35	1=M	2 En couple	2 Inactif	Oui	Oui	Non	Non	Non	Non
393	Non	Non	PS Algos	#N/A	#N/A	1 = 18-35	1=M	1 Seul	1 Actif	Oui	Non	Oui	Oui	Non	Non
394	Oui	Oui	#N/A	MS TAU	#N/A	2 = 36-55	1=M	1 Seul	1 Actif	Oui	Oui	Non	Non	Oui	Non
395	Non	Non	#N/A	MS Algos	MS ?? J10	2 = 36-55	1=M	2 En couple	2 Inactif	Non	Non	Non	Non	Non	Non
396	Non	Non	PS TAU	#N/A	#N/A	1 = 18-35	1=M	1 Seul	1 Actif	Oui	Non	Oui	Oui	Oui	Non
397	#N/A	#N/A	#N/A	MS TAU	#N/A	1 = 18-35	2=F	1 Seul	1 Actif	Oui	Non	Non	Oui	Non	Non
398	Non	Non	#N/A	MS TAU	#N/A	2 = 36-55	2=F	2 En couple	2 Inactif	Oui	Non	Oui	Oui	Non	Non
399	Non	Non	#N/A	MS TAU	#N/A	2 = 36-55	2=F	2 En couple	1 Actif	Oui	Non	Oui	Oui	Non	Non
400	Non	Non	PS Algos	#N/A	#N/A	2 = 36-55	1=M	2 En couple	1 Actif	Oui	Oui	Oui	Non	Non	Non
401	Non	Non	#N/A	MS Algos	MS ok J10	1 = 18-35	2=F	2 En couple	2 Inactif	Oui	Non	Oui	Non	Non	Oui
402	Oui	Oui	PS TAU	#N/A	#N/A	2 = 36-55	1=M	1 Seul	1 Actif	Oui	Oui	Non	Oui	Oui	Non
403	Non	Non	PS Algos	#N/A	#N/A	1 = 18-35	2=F	1 Seul	1 Actif	Oui	Non	Oui	Oui	Non	Non
404	Non	Non	#N/A	MS Algos	MS ?? J10	2 = 36-55	1=M	2 En couple	1 Actif	Oui	Non	Non	Non	Oui	Non
405	#N/A	#N/A	#N/A	MS TAU	#N/A	2 = 36-55	2=F	2 En couple	2 Inactif	Oui	Oui	Non	Non	Non	Non
406	Non	Non	PS TAU	#N/A	#N/A	1 = 18-35	2=F	1 Seul	1 Actif	Oui	Non	Non	Non	Non	Non
407	Non	#N/A	PS TAU	#N/A	#N/A	2 = 36-55	1=M	2 En couple	1 Actif	Non	Non	Non	Oui	Non	Non
408	Non	Non	PS Algos	#N/A	#N/A	1 = 18-35	2=F	2 En couple	1 Actif	Oui	Non	Oui	Oui	Non	Non
409	Non	#N/A	PS TAU	#N/A	#N/A	2 = 36-55	1=M	2 En couple	2 Inactif	Oui	Non	Non	Non	Non	Non
410	Non	Non	PS TAU	#N/A	#N/A	2 = 36-55	1=M	2 En couple	1 Actif	Non	Oui	Non	Non	Non	Non
411	Non	Non	PS Algos	#N/A	#N/A	1 = 18-35	2=F	2 En couple	1 Actif	Oui	Non	Non	Oui	Non	Non
412	Oui	Oui	#N/A	MS TAU	#N/A	2 = 36-55	1=M	2 En couple	1 Actif	Oui	Oui	Oui	Oui	Oui	Non
413	Non	Non	PS Algos	#N/A	#N/A	2 = 36-55	2=F	2 En couple	1 Actif	Oui	Non	Non	Non	Oui	Non
414	Non	Non	PS TAU	#N/A	#N/A	2 = 36-55	1=M	1 Seul	1 Actif	Oui	#N/A	Non	Non	Non	Non
415	Non	Non	PS Algos	#N/A	#N/A	1 = 18-35	1=M	2 En couple	2 Inactif	Non	Oui	Non	Non	Non	Non
416	Oui	Oui	#N/A	MS TAU	#N/A	1 = 18-35	1=M	1 Seul	1 Actif	Oui	Non	Non	Oui	Non	Non
417	Non	Non	PS Algos	#N/A	#N/A	1 = 18-35	2=F	2 En couple	1 Actif	Oui	Non	Oui	Oui	Non	Oui
418	Non	Non	PS Algos	#N/A	#N/A	2 = 36-55	1=M	1 Seul	1 Actif	Oui	Oui	Non	Non	Non	Non
419	Non	Non	PS TAU	#N/A	#N/A	1 = 18-35	1=M	2 En couple	1 Actif	Oui	Oui	Non	Oui	Non	Non
420	Non	#N/A	#N/A	MS Algos	MS ?? J10	2 = 36-55	2=F	1 Seul	1 Actif	Oui	Oui	Oui	Oui	Non	Non
421	Non	Non	#N/A	MS Algos	MS pb J10	2 = 36-55	1=M	1 Seul	1 Actif	Oui	Oui	Non	Non	Oui	Non
422	Non	Non	#N/A	MS TAU	#N/A	2 = 36-55	1=M	2 En couple	1 Actif	Oui	Oui	Non	Non	#N/A	Non
423	Oui	Oui	#N/A	MS Algos	MS Algos-PS	1 = 18-35	2=F	1 Seul	1 Actif	Oui	Non	Oui	Oui	Non	Non
424	Non	Oui	#N/A	MS TAU	#N/A	2 = 36-55	2=F	1 Seul	2 Inactif	Oui	Oui	Non	Non	Non	Non
425	Non	Non	PS Algos	#N/A	#N/A	1 = 18-35	2=F	1 Seul	1 Actif	Oui	Non	Oui	Oui	Non	Non
426	#N/A	#N/A	#N/A	MS TAU	#N/A	1 = 18-35	2=F	1 Seul	1 Actif	Oui	Oui	Oui	Oui	Non	Non
427	Non	Non	#N/A	MS Algos	MS ok J10	1 = 18-35	1=M	1 Seul	2 Inactif	Oui	Non	Non	Non	Non	Non
428	Oui	Oui	PS TAU	#N/A	#N/A	1 = 18-35	1=M	1 Seul	1 Actif	Non	Non	Non	Non	Non	Non
429	Non	Non	#N/A	MS Algos	MS pb J10	3 = 56+	1=M	1 Seul	1 Actif	Oui	Non	Non	Oui	Non	Non
430	Non	Oui	#N/A	MS Algos	MS ?? J10	2 = 36-55	2=F	2 En couple	1 Actif	Oui	Non	Non	Oui	Oui	Oui
431	Non	#N/A	PS Algos	#N/A	#N/A	1 = 18-35	2=F	1 Seul	1 Actif	Oui	Non	Non	Non	Non	Non
432	Non	Non	#N/A	MS TAU	#N/A	2 = 36-55	2=F	2 En couple	1 Actif	Oui	Non	Non	Oui	Non	Non
433	Non	Non	PS Algos	#N/A	#N/A	1 = 18-35	2=F	1 Seul	1 Actif	Oui	Non	Non	Non	Non	Oui
434	Non	Non	#N/A	MS TAU	#N/A	2 = 36-55	1=M	1 Seul	1 Actif	Oui	Non	Oui	Oui	Non	Non
435	Non	Non	PS TAU	#N/A	#N/A	2 = 36-55	1=M	1 Seul	1 Actif	Oui	Oui	Non	Oui	Oui	Non
436	Non	Non	#N/A	MS Algos	MS ok J10	1 = 18-35	2=F	2 En couple	2 Inactif	Oui	Non	Non	Oui	Non	Non
437	Non	Non	PS Algos	#N/A	#N/A	1 = 18-35	1=M	1 Seul	1 Actif	Oui	Non	Non	Non	Non	Non
438	Non	Non	PS TAU	#N/A	#N/A	1 = 18-35	1=M	1 Seul	2 Inactif	Oui	#N/A	Non	Non	Non	Non
439	#N/A	#N/A	PS TAU	#N/A	#N/A	1 = 18-35	1=M	1 Seul	1 Actif	Oui	Non	Non	Non	Non	Non
440	Non	Non	PS TAU	#N/A	#N/A	1 = 18-35	1=M	1 Seul	2 Inactif	Oui	Oui	Oui	Non	Oui	Non
441	Non	Non	PS Algos	#N/A	#N/A	1 = 18-35	2=F	2 En couple	1 Actif	Oui	Oui	Non	Non	Non	Non
442	#N/A	#N/A	#N/A	MS TAU	#N/A	1 = 18-35	1=M	1 Seul	1 Actif	Oui	Oui	Non	Non	Non	Non
443	#N/A	#N/A	PS Algos	#N/A	#N/A	2 = 36-55	1=M	1 Seul	2 Inactif	Oui	Non	Non	Non	Non	Non
444	Non	Non	PS TAU	#N/A	#N/A	1 = 18-35	2=F	2 En couple	1 Actif	Oui	Oui	Oui	Oui	Non	Non
445	Non	Non	#N/A	MS TAU	#N/A	2 = 36-55	2=F	2 En couple	1 Actif	Oui	Non	Non	Oui	Non	Non
446	#N/A	#N/A	PS Algos	#N/A	#N/A	1 = 18-35	2=F	2 En couple	2 Inactif	Oui	Oui	Oui	Oui	Non	Non
447	#N/A	#N/A	#N/A	MS Algos	MS ok J10	2 = 36-55	1=M	2 En couple	1 Actif	Non	Oui	Non	Non	Oui	Non
448	Oui	Oui	PS TAU	#N/A	#N/A	2 = 36-55	1=M	2 En couple	1 Actif	Non	Oui	Non	Non	Non	Non
449	Non	Non	#N/A	MS TAU	#N/A	2 = 36-55	2=F	1 Seul	1 Actif	Oui	Oui	Non	Oui	Oui	Non
450	Non	Non	PS TAU	#N/A	#N/A	2 = 36-55	2=F	2 En couple	1 Actif	Oui	Oui	Non	Oui	Non	Non
451	Non	#N/A	#N/A	MS TAU	#N/A	1 = 18-35	2=F	2 En couple	1 Actif	Oui	Non	Oui	Oui	Non	Non
452	Non	Non	#N/A	MS Algos	MS ok J10	1 = 18-35	2=F	1 Seul	1 Actif	Oui	Non	Oui	Oui	Non	Non
453	Non	Non	PS Algos	#N/A	#N/A	2 = 36-55	1=M	1 Seul	1 Actif	Non	Oui	Non	Non	Non	Non
454	Non	Non	PS Algos	#N/A	#N/A	3 = 56+	1=M	2 En couple	2 Inactif	Non	Non	Non	Non	Non	Non
455	Non	Non	PS TAU	#N/A	#N/A	1 = 18-35	1=M	2 En couple	1 Actif	Non	Non	Non	Non	Non	Non
456	Non	Non	PS TAU	#N/A	#N/A	1 = 18-35	1=M	1 Seul	1 Actif	Oui	Oui	#N/A	Oui	#N/A	Non
457	Non	Non	PS Algos	#N/A	#N/A	1 = 18-35	1=M	1 Seul	1 Actif	Oui	Non	Non	Oui	Non	Non
458	Non	Non	#N/A	MS TAU	#N/A	2 = 36-55	2=F	2 En couple	2 Inactif	Oui	Oui	Oui	Oui	Non	Non
459	Non	Non	PS Algos	#N/A	#N/A	1 = 18-35	2=F	2 En couple	1 Actif	Oui	Non	Oui	Non	Non	Non
460	Non	#N/A	#N/A	MS TAU	#N/A	1 = 18-35	2=F	1 Seul	2 Inactif	Oui	Non	Oui	Oui	Non	Non
461	Non	Non	#N/A	MS Algos	MS pb J10	2 = 36-55	1=M	2 En couple	1 Actif	Oui	Non	Oui	Oui	Non	Non
462	Non	Non	#N/A	MS Algos	MS pb J10	2 = 36-55	2=F	1 Seul	2 Inactif	Oui	Non	Oui	Oui	Non	Non
463	#N/A	#N/A	PS TAU	#N/A	#N/A	1 = 18-35	2=F	1 Seul	1 Actif	Oui	Non	Non	Non	Non	Non
464	Non	Non	PS Algos	#N/A	#N/A	2 = 36-55	2=F	2 En couple	1 Actif	Oui	Non	Oui	Oui	Non	Non
465	Non	Non	PS Algos	#N/A	#N/A	2 = 36-55	1=M	1 Seul	1 Actif	Oui	Oui	Non	Oui	Non	Non
466	Non	Non	PS TAU	#N/A	#N/A	1 = 18-35	1=M	2 En couple	2 Inactif	Oui	Oui	Non	Oui	Non	Non
467	Non	Non	PS Algos	#N/A	#N/A	2 = 36-55	1=M	2 En couple	1 Actif	Oui	Oui	Oui	Oui	Non	Non
468	Non	Non	PS TAU	#N/A	#N/A	2 = 36-55	1=M	2 En couple	1 Actif	Oui	Oui	Oui	Non	Non	Non
469	Non	Non	#N/A	MS Algos	MS pb J10	2 = 36-55	1=M	2 En couple	2 Inactif	Oui	Oui	Non	Non	Non	Non
470	Non	Oui	#N/A	MS Algos	MS pb J10	1 = 18-35	1=M	1 Seul	1 Actif	Oui	Oui	Non	Oui	Oui	Non
471	Oui	Oui	#N/A	MS TAU	#N/A	1 = 18-35	2=F	1 Seul	2 Inactif	Oui	Non	Oui	Oui	Non	Non
472	Non	Non	#N/A	MS TAU	#N/A	2 = 36-55	2=F	2 En couple	1 Actif	Oui	Non	Non	Non	Non	Non
473	Non	Non	PS Algos	#N/A	#N/A	1 = 18-35	2=F	2 En couple	1 Actif	Oui	Non	Non	Non	Non	Non
474	Non	#N/A	PS Algos	#N/A	#N/A	2 = 36-55	1=M	1 Seul	2 Inactif	Oui	Non	Non	Non	Non	Non
475	Non	Non	PS TAU	#N/A	#N/A	1 = 18-35	1=M	1 Seul	1 Actif	Oui	Non	Oui	Oui	Non	Non
476	Oui	Oui	#N/A	MS TAU	#N/A	1 = 18-35	1=M	2 En couple	1 Actif	Oui	Oui	Oui	Oui	Oui	Non
477	Non	Non	PS Algos	#N/A	#N/A	1 = 18-35	2=F	2 En couple	1 Actif	Oui	Non	Non	Non	Non	Non
478	Non	Non	PS TAU	#N/A	#N/A	1 = 18-35	2=F	1 Seul	1 Actif	Oui	Non	Non	Oui	Non	Non
479	Non	Non	PS TAU	#N/A	#N/A	2 = 36-55	1=M	1 Seul	1 Actif	Oui	Non	Non	Oui	Non	Non
480	Non	Non	#N/A	MS Algos	MS ok J10	2 = 36-55	1=M	1 Seul	1 Actif	Oui	Oui	Non	Non	Non	Non
481	Non	Non	PS TAU	#N/A	#N/A	1 = 18-35	1=M	1 Seul	1 Actif	Oui	Non	Non	Non	Non	Non
482	Non	Non	PS TAU	#N/A	#N/A	1 = 18-35	2=F	1 Seul	2 Inactif	Oui	Oui	Non	Non	Non	Non
483	Non	Non	#N/A	MS Algos	MS ?? J10	2 = 36-55	2=F	2 En couple	1 Actif	Oui	Oui	Oui	Oui	Oui	Non
484	Non	#N/A	#N/A	MS TAU	#N/A	1 = 18-35	1=M	2 En couple	1 Actif	Oui	Non	Non	Oui	Non	Non
485	Non	Non	#N/A	MS Algos	MS ok J10	1 = 18-35	2=F	1 Seul	1 Actif	Oui	Non	Oui	Oui	Non	Oui
486	Non	Non	PS TAU	#N/A	#N/A	3 = 56+	1=M	2 En couple	2 Inactif	Oui	Oui	Non	Non	Non	Non
487	Non	Oui	PS TAU	#N/A	#N/A	2 = 36-55	2=F	1 Seul	1 Actif	Oui	Oui	Non	Oui	Non	Non
488	Non	Non	PS Algos	#N/A	#N/A	1 = 18-35	2=F	2 En couple	2 Inactif	Oui	Non	Non	Non	Non	Non
489	Non	Non	#N/A	MS Algos	MS ok J10	1 = 18-35	1=M	2 En couple	1 Actif	Oui	Oui	Non	Non	Oui	Non
490	Non	Oui	PS TAU	#N/A	#N/A	2 = 36-55	1=M	2 En couple	1 Actif	Oui	Oui	Oui	Oui	Non	Non
491	Non	Non	#N/A	MS Algos	MS pb J10	2 = 36-55	2=F	2 En couple	1 Actif	Oui	Oui	Oui	Non	Non	Non
492	Non	Non	PS TAU	#N/A	#N/A	2 = 36-55	1=M	1 Seul	1 Actif	Oui	Non	Non	Non	Non	Non
493	Non	Non	#N/A	MS TAU	#N/A	1 = 18-35	2=F	1 Seul	1 Actif	Oui	Oui	Non	Oui	Non	Non
494	Oui	Oui	PS Algos	#N/A	#N/A	1 = 18-35	2=F	2 En couple	2 Inactif	Oui	Non	Non	Non	Non	Non
495	Non	Non	#N/A	MS Algos	MS ok J10	2 = 36-55	2=F	2 En couple	2 Inactif	Oui	Oui	Non	Oui	Non	Non
496	Non	Non	#N/A	MS Algos	MS ?? J10	2 = 36-55	2=F	1 Seul	2 Inactif	Oui	Oui	Oui	Oui	Non	Oui
497	#N/A	Non	PS TAU	#N/A	#N/A	3 = 56+	1=M	2 En couple	2 Inactif	Oui	Non	Non	Oui	Non	Non
498	Oui	Oui	#N/A	MS Algos	MS ok J10	2 = 36-55	2=F	2 En couple	1 Actif	Oui	Non	Oui	Oui	Non	Non
499	Non	Non	PS Algos	#N/A	#N/A	2 = 36-55	2=F	2 En couple	1 Actif	Oui	Oui	Oui	Non	Non	Non
500	Non	Non	PS TAU	#N/A	#N/A	1 = 18-35	1=M	1 Seul	2 Inactif	Oui	Non	Non	Non	Non	Non
501	Non	Non	PS TAU	#N/A	#N/A	3 = 56+	1=M	2 En couple	2 Inactif	Non	Non	Non	Non	Non	Non
502	Non	Non	#N/A	MS Algos	MS ok J10	2 = 36-55	2=F	1 Seul	1 Actif	Oui	Non	Oui	Non	Non	Non
503	Non	Non	PS Algos	#N/A	#N/A	2 = 36-55	2=F	1 Seul	2 Inactif	Non	Oui	Oui	Oui	Non	Non
504	Non	Non	#N/A	MS TAU	#N/A	1 = 18-35	2=F	1 Seul	2 Inactif	Oui	Non	Non	Non	Non	Non
505	Non	Non	PS TAU	#N/A	#N/A	3 = 56+	1=M	2 En couple	1 Actif	Non	Non	Non	Non	Non	Non
506	Non	Non	PS TAU	#N/A	#N/A	3 = 56+	2=F	1 Seul	1 Actif	Oui	Oui	Oui	Oui	Oui	Non
507	Non	#N/A	#N/A	MS Algos	MS ?? J10	1 = 18-35	2=F	2 En couple	2 Inactif	Oui	Non	Oui	Oui	Non	Non
508	#N/A	#N/A	PS TAU	#N/A	#N/A	2 = 36-55	2=F	2 En couple	1 Actif	Oui	Oui	Oui	Oui	Oui	Non
509	Non	#N/A	PS TAU	#N/A	#N/A	1 = 18-35	2=F	2 En couple	1 Actif	Oui	Non	Oui	Oui	Non	Non
510	Non	Non	PS Algos	#N/A	#N/A	1 = 18-35	2=F	2 En couple	1 Actif	Oui	Non	Non	Non	Non	Non
511	Non	#N/A	#N/A	MS TAU	#N/A	2 = 36-55	2=F	2 En couple	2 Inactif	Oui	Non	Oui	Oui	Non	Non
512	Non	Oui	#N/A	MS Algos	MS ok J10	2 = 36-55	2=F	1 Seul	1 Actif	Oui	Non	Oui	Oui	#N/A	#N/A
513	Non	Non	PS Algos	#N/A	#N/A	3 = 56+	2=F	2 En couple	2 Inactif	Oui	Non	Oui	Oui	Non	Non
514	Non	Non	PS TAU	#N/A	#N/A	1 = 18-35	2=F	1 Seul	1 Actif	#N/A	#N/A	Oui	Oui	#N/A	#N/A
515	Non	Non	PS TAU	#N/A	#N/A	1 = 18-35	1=M	2 En couple	1 Actif	Oui	Non	Oui	Oui	Non	Non
516	Non	Non	PS Algos	#N/A	#N/A	2 = 36-55	2=F	2 En couple	2 Inactif	Oui	Non	Oui	Oui	Non	Non
517	Non	Non	PS Algos	#N/A	#N/A	2 = 36-55	2=F	1 Seul	1 Actif	Oui	Non	Non	Non	Non	Non
518	Non	#N/A	#N/A	MS TAU	#N/A	1 = 18-35	2=F	1 Seul	1 Actif	Oui	Non	Non	Non	Non	Non
519	Non	#N/A	#N/A	MS TAU	#N/A	2 = 36-55	2=F	1 Seul	1 Actif	Oui	Non	Non	Oui	Non	Non
520	Oui	Oui	PS Algos	#N/A	#N/A	1 = 18-35	1=M	1 Seul	1 Actif	Oui	Non	Oui	Oui	#N/A	#N/A
521	Non	Non	#N/A	MS Algos	MS pb J10	1 = 18-35	2=F	1 Seul	1 Actif	Oui	Non	Oui	Oui	Non	Non
522	Non	Non	PS Algos	#N/A	#N/A	1 = 18-35	2=F	1 Seul	2 Inactif	Oui	Non	Non	Non	Non	Non
523	Non	Non	#N/A	MS TAU	#N/A	1 = 18-35	2=F	1 Seul	1 Actif	Oui	Non	Oui	Oui	Non	Non
524	Non	Non	#N/A	MS TAU	#N/A	1 = 18-35	2=F	1 Seul	1 Actif	Non	Oui	Non	Non	Non	Non
525	#N/A	#N/A	PS Algos	#N/A	#N/A	1 = 18-35	1=M	1 Seul	1 Actif	Oui	Non	Non	Non	Non	Non
526	Non	Non	#N/A	MS Algos	MS ?? J10	2 = 36-55	1=M	2 En couple	2 Inactif	Oui	Oui	Oui	Oui	Non	Non
527	Non	Non	#N/A	MS Algos	MS Algos-PS	1 = 18-35	2=F	2 En couple	1 Actif	Oui	Non	Oui	Oui	Non	Non
528	Non	Non	#N/A	MS TAU	#N/A	1 = 18-35	1=M	1 Seul	2 Inactif	Oui	Oui	Oui	Oui	Oui	Non
529	Non	Non	PS TAU	#N/A	#N/A	2 = 36-55	2=F	2 En couple	1 Actif	Oui	Oui	Non	Oui	Non	Non
530	Non	Non	PS Algos	#N/A	#N/A	1 = 18-35	2=F	1 Seul	1 Actif	Oui	Non	Non	Oui	Non	Non
531	Non	Non	#N/A	MS Algos	MS Algos-PS	1 = 18-35	2=F	1 Seul	1 Actif	Oui	Non	Non	Oui	Non	Non
532	Non	Non	PS Algos	#N/A	#N/A	2 = 36-55	2=F	1 Seul	2 Inactif	Oui	Oui	Oui	Non	Oui	Non
533	Non	Non	#N/A	MS Algos	MS ok J10	3 = 56+	2=F	2 En couple	2 Inactif	Oui	Non	Oui	Non	Non	Non
534	Non	Non	#N/A	MS Algos	MS ok J10	2 = 36-55	2=F	2 En couple	2 Inactif	Oui	Non	Non	Non	Non	Non
535	Non	Non	#N/A	MS TAU	#N/A	3 = 56+	2=F	1 Seul	2 Inactif	Oui	Non	Oui	Non	Non	Non
536	Oui	Oui	#N/A	MS TAU	#N/A	2 = 36-55	2=F	2 En couple	1 Actif	Oui	Oui	Oui	Non	Oui	Oui
537	Non	#N/A	PS TAU	#N/A	#N/A	1 = 18-35	2=F	2 En couple	2 Inactif	Non	Non	Non	Oui	Non	Non
538	Non	Non	PS TAU	#N/A	#N/A	2 = 36-55	2=F	1 Seul	2 Inactif	Oui	Oui	Oui	Oui	Non	Non
539	Non	Non	PS Algos	#N/A	#N/A	3 = 56+	2=F	2 En couple	2 Inactif	Oui	Non	Oui	Oui	Non	Non
540	Non	Non	PS Algos	#N/A	#N/A	2 = 36-55	2=F	1 Seul	1 Actif	Oui	Non	Non	Oui	Non	Non
541	Non	Non	#N/A	MS TAU	#N/A	2 = 36-55	2=F	1 Seul	1 Actif	Oui	Non	Oui	Non	Non	Non
542	Non	Non	#N/A	MS Algos	MS pb J10	1 = 18-35	2=F	1 Seul	1 Actif	Oui	Non	Oui	Non	Non	Oui
543	Non	Non	#N/A	MS Algos	MS ?? J10	3 = 56+	2=F	1 Seul	2 Inactif	Oui	Oui	Oui	Non	Non	Non
544	Non	Non	#N/A	MS TAU	#N/A	1 = 18-35	2=F	2 En couple	2 Inactif	Oui	Oui	Oui	Oui	Oui	Non
545	Non	Oui	PS TAU	#N/A	#N/A	1 = 18-35	1=M	1 Seul	1 Actif	Oui	Oui	Oui	Non	Oui	Non
546	Non	Non	PS Algos	#N/A	#N/A	1 = 18-35	1=M	1 Seul	2 Inactif	Oui	#N/A	Non	Non	Non	Non
547	Non	Non	#N/A	MS TAU	#N/A	1 = 18-35	2=F	2 En couple	2 Inactif	Oui	Oui	Oui	Oui	Non	Non
548	Non	Non	PS Algos	#N/A	#N/A	1 = 18-35	2=F	2 En couple	2 Inactif	Oui	Non	Non	Non	Non	Non
549	#N/A	#N/A	#N/A	MS Algos	MS ok J10	1 = 18-35	2=F	1 Seul	2 Inactif	Oui	Oui	Oui	Oui	Oui	Non
550	Non	Non	#N/A	MS Algos	MS ok J10	2 = 36-55	2=F	2 En couple	1 Actif	Oui	Non	Oui	Oui	Non	Non
551	Oui	Oui	#N/A	MS TAU	#N/A	2 = 36-55	2=F	2 En couple	2 Inactif	Oui	#N/A	Non	Non	Non	Non
552	Non	Non	PS TAU	#N/A	#N/A	1 = 18-35	2=F	2 En couple	2 Inactif	Oui	Oui	Non	Non	Non	Non
553	Non	Non	PS TAU	#N/A	#N/A	2 = 36-55	2=F	2 En couple	1 Actif	Oui	Non	Non	Non	Non	Non
554	#N/A	#N/A	PS Algos	#N/A	#N/A	1 = 18-35	1=M	2 En couple	2 Inactif	Oui	Non	Non	Non	Non	Non
555	Non	Non	PS TAU	#N/A	#N/A	1 = 18-35	1=M	1 Seul	2 Inactif	Oui	Non	Non	Non	Non	Non
556	Non	Oui	#N/A	MS Algos	MS ok J10	3 = 56+	2=F	2 En couple	1 Actif	Oui	#N/A	Oui	Non	Non	Non
557	Non	Non	PS TAU	#N/A	#N/A	2 = 36-55	1=M	1 Seul	1 Actif	Oui	Oui	Non	Non	Non	Non
558	Non	Non	PS TAU	#N/A	#N/A	3 = 56+	1=M	1 Seul	#N/A	Oui	Non	Non	Non	Non	Non
559	Non	Non	PS TAU	#N/A	#N/A	3 = 56+	2=F	2 En couple	2 Inactif	Oui	Non	Oui	Non	Non	Non
560	Non	Non	#N/A	MS TAU	#N/A	3 = 56+	2=F	2 En couple	1 Actif	Oui	Oui	Oui	Non	Oui	Non
561	Non	Non	PS Algos	#N/A	#N/A	2 = 36-55	2=F	2 En couple	1 Actif	Oui	Non	Non	Oui	Non	Non
562	Non	Non	PS Algos	#N/A	#N/A	2 = 36-55	1=M	1 Seul	1 Actif	Oui	Oui	Oui	Non	Non	Non
563	Oui	Oui	#N/A	MS TAU	#N/A	2 = 36-55	2=F	1 Seul	2 Inactif	Oui	Non	Oui	Non	Non	Non
564	Non	#N/A	PS TAU	#N/A	#N/A	2 = 36-55	2=F	2 En couple	1 Actif	Non	Non	Non	Non	Non	Non
565	#N/A	#N/A	PS Algos	#N/A	#N/A	2 = 36-55	1=M	2 En couple	1 Actif	Oui	Oui	Non	Non	Oui	Non
566	Non	#N/A	#N/A	MS Algos	MS ok J10	1 = 18-35	2=F	1 Seul	2 Inactif	Oui	Non	Non	Oui	Non	Non
567	Non	Oui	#N/A	MS TAU	#N/A	2 = 36-55	1=M	1 Seul	1 Actif	Oui	Oui	Oui	Non	Oui	Non
568	Non	Non	#N/A	MS Algos	MS ok J10	2 = 36-55	2=F	1 Seul	2 Inactif	Oui	#N/A	Oui	Non	Non	Non
569	Non	#N/A	#N/A	MS Algos	MS ok J10	2 = 36-55	1=M	2 En couple	2 Inactif	Oui	Non	Oui	Non	Oui	Non
570	Non	Non	#N/A	MS Algos	MS Algos-PS	1 = 18-35	1=M	2 En couple	1 Actif	Oui	Non	Non	Non	Oui	Non
571	Non	Non	PS Algos	#N/A	#N/A	1 = 18-35	2=F	2 En couple	1 Actif	Oui	Oui	Non	Non	Non	Non
572	Non	Non	PS TAU	#N/A	#N/A	2 = 36-55	2=F	2 En couple	1 Actif	Oui	Non	Non	Non	Non	Non
573	Non	Non	PS TAU	#N/A	#N/A	1 = 18-35	2=F	2 En couple	1 Actif	Oui	Non	Non	Non	Non	Non
574	Non	#N/A	PS Algos	#N/A	#N/A	2 = 36-55	1=M	2 En couple	1 Actif	Oui	Non	Non	Non	Non	Non
575	Non	Non	#N/A	MS TAU	#N/A	1 = 18-35	2=F	1 Seul	1 Actif	Oui	Non	Non	Non	Non	Non
576	Non	Non	PS Algos	#N/A	#N/A	1 = 18-35	2=F	1 Seul	1 Actif	Oui	Oui	Non	Non	Non	Non
577	Oui	Oui	#N/A	MS TAU	#N/A	1 = 18-35	1=M	1 Seul	2 Inactif	Oui	Non	Non	Non	Non	Non
578	Non	Non	PS TAU	#N/A	#N/A	3 = 56+	2=F	1 Seul	1 Actif	Oui	Oui	Oui	Non	Non	Non
579	Oui	Oui	PS TAU	#N/A	#N/A	2 = 36-55	1=M	1 Seul	2 Inactif	Oui	Oui	Oui	Oui	Non	Non
580	Non	Non	#N/A	MS Algos	MS pb J10	2 = 36-55	2=F	1 Seul	2 Inactif	Oui	Oui	Non	Oui	Non	Non
581	Non	Non	#N/A	MS Algos	MS Algos-PS	2 = 36-55	2=F	2 En couple	1 Actif	Oui	Non	Non	Oui	Non	Non
582	Non	Non	#N/A	MS Algos	MS ?? J10	2 = 36-55	1=M	1 Seul	2 Inactif	Oui	Oui	Non	Non	Non	Non
583	Non	Oui	PS Algos	#N/A	#N/A	2 = 36-55	1=M	1 Seul	1 Actif	Oui	Oui	Oui	Non	Oui	Non
584	Non	Non	PS TAU	#N/A	#N/A	2 = 36-55	2=F	2 En couple	2 Inactif	Oui	Oui	Non	Oui	Non	Non
585	Oui	Oui	PS TAU	#N/A	#N/A	2 = 36-55	2=F	1 Seul	2 Inactif	Oui	Oui	Non	Non	Non	Non
586	Oui	Oui	PS TAU	#N/A	#N/A	1 = 18-35	2=F	2 En couple	1 Actif	Oui	Non	Non	Non	Non	Non
587	#N/A	#N/A	PS TAU	#N/A	#N/A	1 = 18-35	2=F	1 Seul	1 Actif	Oui	Non	Oui	Non	Non	Non
588	Non	Non	#N/A	MS Algos	MS pb J10	2 = 36-55	2=F	2 En couple	1 Actif	Oui	Oui	Oui	Non	Oui	Non
589	Oui	Oui	#N/A	MS Algos	MS pb J10	2 = 36-55	1=M	1 Seul	2 Inactif	Oui	Oui	Oui	Non	Oui	Non
590	Non	Non	#N/A	MS TAU	#N/A	2 = 36-55	2=F	2 En couple	1 Actif	Oui	Oui	Oui	Non	Oui	Non
591	Oui	Oui	PS Algos	#N/A	#N/A	2 = 36-55	1=M	2 En couple	2 Inactif	Oui	Non	Oui	Non	Non	Non
592	Non	#N/A	PS TAU	#N/A	#N/A	1 = 18-35	2=F	2 En couple	2 Inactif	Oui	#N/A	Non	Non	Non	Non
593	Non	Oui	#N/A	MS TAU	#N/A	1 = 18-35	2=F	1 Seul	2 Inactif	Oui	#N/A	Oui	Non	Non	Non
594	Non	Non	PS Algos	#N/A	#N/A	2 = 36-55	2=F	2 En couple	1 Actif	Oui	Non	Non	Non	Oui	Non
595	Oui	Oui	PS TAU	#N/A	#N/A	1 = 18-35	2=F	2 En couple	1 Actif	Oui	Non	Non	Oui	Non	Non
596	#N/A	#N/A	PS Algos	#N/A	#N/A	2 = 36-55	2=F	1 Seul	1 Actif	Oui	Non	Non	Oui	Non	Non
597	Non	Non	#N/A	MS TAU	#N/A	2 = 36-55	2=F	1 Seul	1 Actif	Oui	Non	Oui	Oui	Non	Non
598	Non	Non	PS Algos	#N/A	#N/A	2 = 36-55	2=F	1 Seul	1 Actif	Oui	#N/A	Non	Non	Non	Non
599	Non	Non	#N/A	MS TAU	#N/A	1 = 18-35	2=F	1 Seul	1 Actif	Oui	Non	Non	Non	Non	Non
600	#N/A	#N/A	PS Algos	#N/A	#N/A	2 = 36-55	2=F	1 Seul	#N/A	Oui	Oui	Non	Non	Oui	Non
601	Non	Non	#N/A	MS TAU	#N/A	3 = 56+	2=F	1 Seul	1 Actif	Oui	#N/A	Oui	Non	Non	Non
602	Oui	Oui	PS Algos	#N/A	#N/A	1 = 18-35	2=F	1 Seul	2 Inactif	Oui	Non	Non	Non	Non	Non
603	Non	Non	#N/A	MS TAU	#N/A	1 = 18-35	2=F	1 Seul	2 Inactif	Oui	Non	Oui	Oui	Non	Non
604	Oui	Oui	#N/A	MS Algos	MS pb J10	1 = 18-35	2=F	#N/A	#N/A	Oui	Non	Non	Non	Non	Non
605	Non	Non	#N/A	MS Algos	MS ok J10	1 = 18-35	2=F	1 Seul	2 Inactif	Oui	#N/A	Non	Non	Non	Non
606	Non	Non	#N/A	MS TAU	#N/A	2 = 36-55	2=F	2 En couple	1 Actif	Oui	Oui	Oui	Non	Non	Non
607	#N/A	#N/A	PS TAU	#N/A	#N/A	1 = 18-35	1=M	1 Seul	2 Inactif	Oui	Non	Non	Non	Non	Non
608	Non	Non	PS Algos	#N/A	#N/A	2 = 36-55	1=M	1 Seul	1 Actif	Oui	Oui	Non	Non	Non	Non
609	Non	Non	#N/A	MS Algos	MS ?? J10	2 = 36-55	1=M	1 Seul	2 Inactif	Oui	Non	Non	Non	Non	Non
610	Oui	Oui	#N/A	MS TAU	#N/A	2 = 36-55	2=F	2 En couple	2 Inactif	Oui	Non	Non	Non	Non	Non
611	Non	Non	PS Algos	#N/A	#N/A	1 = 18-35	1=M	1 Seul	1 Actif	Oui	Oui	Non	Non	Non	Non
612	Non	#N/A	#N/A	MS Algos	MS ok J10	1 = 18-35	2=F	1 Seul	2 Inactif	Oui	Non	Non	Non	Non	Non
613	Non	Non	PS TAU	#N/A	#N/A	2 = 36-55	2=F	2 En couple	1 Actif	Oui	Non	Oui	Non	Non	Non
614	Oui	Oui	#N/A	MS TAU	#N/A	2 = 36-55	2=F	2 En couple	2 Inactif	Oui	Non	Oui	Non	Non	Non
615	Non	#N/A	#N/A	MS Algos	MS ok J10	2 = 36-55	1=M	2 En couple	1 Actif	Oui	Oui	Non	Non	Non	Non
616	Non	Non	#N/A	MS TAU	#N/A	3 = 56+	1=M	1 Seul	2 Inactif	Oui	Oui	Oui	Oui	Non	Non
617	Oui	Oui	#N/A	MS TAU	#N/A	2 = 36-55	1=M	2 En couple	2 Inactif	Oui	Non	Non	Oui	Non	Non
618	Non	Non	PS Algos	#N/A	#N/A	3 = 56+	2=F	1 Seul	2 Inactif	Oui	Oui	Non	Non	Non	Non
619	Non	Non	PS Algos	#N/A	#N/A	3 = 56+	2=F	2 En couple	2 Inactif	Oui	Non	Oui	Non	Non	Non
620	Non	Non	#N/A	MS TAU	#N/A	2 = 36-55	2=F	1 Seul	2 Inactif	Oui	Oui	Oui	Non	Non	Non
621	Non	Non	PS TAU	#N/A	#N/A	1 = 18-35	2=F	2 En couple	2 Inactif	Oui	Non	Non	Non	Non	Non
622	Non	Oui	#N/A	MS Algos	MS pb J10	3 = 56+	2=F	1 Seul	1 Actif	Oui	Non	Non	Oui	Non	Non
623	Non	Non	#N/A	MS Algos	MS ok J10	2 = 36-55	2=F	2 En couple	1 Actif	Oui	#N/A	Oui	Non	Non	Non
624	Non	#N/A	PS TAU	#N/A	#N/A	1 = 18-35	1=M	1 Seul	2 Inactif	Oui	Oui	Non	Non	Non	Non
625	Non	Non	PS TAU	#N/A	#N/A	2 = 36-55	2=F	1 Seul	1 Actif	Oui	Non	Non	Non	Non	Non
626	Non	Non	#N/A	MS TAU	#N/A	1 = 18-35	2=F	2 En couple	2 Inactif	Oui	Non	Non	Non	Non	Non
627	Non	Non	PS Algos	#N/A	#N/A	2 = 36-55	2=F	1 Seul	1 Actif	Oui	Oui	Non	Oui	Oui	Non
628	Non	Non	PS Algos	#N/A	#N/A	1 = 18-35	1=M	1 Seul	1 Actif	Oui	Non	Oui	Non	Non	Non
629	Non	Non	#N/A	MS TAU	#N/A	2 = 36-55	2=F	2 En couple	2 Inactif	Oui	Non	Oui	Oui	Non	Non
630	Non	Oui	PS TAU	#N/A	#N/A	2 = 36-55	2=F	1 Seul	1 Actif	Oui	Oui	Oui	Non	Non	Non
631	Non	Oui	#N/A	MS Algos	MS ok J10	2 = 36-55	1=M	2 En couple	1 Actif	Oui	Oui	Oui	Oui	Non	Non
632	Oui	Oui	#N/A	MS Algos	MS ?? J10	2 = 36-55	2=F	1 Seul	2 Inactif	Oui	Non	Oui	Oui	Non	Non
633	Oui	Oui	#N/A	MS TAU	#N/A	2 = 36-55	2=F	1 Seul	2 Inactif	Non	Oui	Oui	Oui	Oui	Non
634	Non	Non	#N/A	MS Algos	MS ?? J10	2 = 36-55	2=F	1 Seul	1 Actif	Oui	Non	Non	Non	Non	Non
635	Non	Non	PS TAU	#N/A	#N/A	1 = 18-35	2=F	1 Seul	2 Inactif	Oui	Non	Non	Non	Non	Non
636	Non	Non	PS Algos	#N/A	#N/A	1 = 18-35	2=F	2 En couple	1 Actif	Oui	Oui	Non	Oui	Non	Non
637	Non	Non	#N/A	MS TAU	#N/A	2 = 36-55	1=M	2 En couple	2 Inactif	Oui	Non	Non	Non	Non	Non
638	Non	Non	PS Algos	#N/A	#N/A	1 = 18-35	2=F	1 Seul	1 Actif	Oui	Oui	Non	Non	Non	Non
639	Non	Non	PS TAU	#N/A	#N/A	1 = 18-35	1=M	1 Seul	1 Actif	Oui	Oui	Non	Non	Non	Non
640	Non	Non	PS Algos	#N/A	#N/A	2 = 36-55	1=M	1 Seul	2 Inactif	Oui	Non	Oui	Oui	Non	Non
641	Oui	Oui	PS TAU	#N/A	#N/A	1 = 18-35	1=M	1 Seul	2 Inactif	Oui	Oui	Non	Oui	Non	Non
642	Non	Non	PS Algos	#N/A	#N/A	2 = 36-55	2=F	2 En couple	1 Actif	Oui	Non	Oui	Oui	Non	Non
643	Oui	Oui	#N/A	MS TAU	#N/A	2 = 36-55	2=F	2 En couple	2 Inactif	Oui	Oui	Oui	Oui	Oui	Non
644	Non	Non	PS Algos	#N/A	#N/A	1 = 18-35	2=F	1 Seul	1 Actif	Oui	Non	Oui	Oui	Non	Non
645	Non	Non	PS Algos	#N/A	#N/A	3 = 56+	2=F	1 Seul	2 Inactif	Oui	Non	Non	Non	Non	Non
646	Non	Non	#N/A	MS TAU	#N/A	1 = 18-35	2=F	1 Seul	1 Actif	Oui	Oui	Oui	Oui	Non	Non
647	Non	#N/A	PS TAU	#N/A	#N/A	2 = 36-55	2=F	2 En couple	1 Actif	Oui	Non	Non	Non	Non	Non
648	#N/A	#N/A	PS TAU	#N/A	#N/A	2 = 36-55	1=M	2 En couple	1 Actif	Oui	Non	Oui	Oui	Non	Non
649	Non	Non	PS TAU	#N/A	#N/A	2 = 36-55	1=M	1 Seul	1 Actif	Oui	Oui	Non	Non	Non	Non
650	Non	Non	#N/A	MS Algos	MS ?? J10	2 = 36-55	1=M	2 En couple	2 Inactif	Oui	Oui	Non	Non	Oui	Non
651	Non	Oui	#N/A	MS Algos	MS pb J10	1 = 18-35	1=M	2 En couple	1 Actif	Oui	Non	Non	Oui	Non	Non
652	Non	Non	PS TAU	#N/A	#N/A	3 = 56+	2=F	1 Seul	2 Inactif	Oui	Oui	Oui	Oui	Non	Non
653	Non	#N/A	PS TAU	#N/A	#N/A	1 = 18-35	2=F	1 Seul	1 Actif	Oui	Non	Oui	Oui	Non	Non
654	Non	#N/A	#N/A	MS Algos	MS ?? J10	2 = 36-55	2=F	1 Seul	1 Actif	Oui	Oui	Oui	Oui	Oui	Oui
655	Non	Non	PS Algos	#N/A	#N/A	1 = 18-35	2=F	1 Seul	1 Actif	Oui	Non	Non	Non	Non	Non
656	Non	#N/A	PS Algos	#N/A	#N/A	1 = 18-35	2=F	1 Seul	1 Actif	Oui	Non	Oui	Oui	Non	Non
657	Oui	Oui	PS TAU	#N/A	#N/A	1 = 18-35	2=F	1 Seul	1 Actif	Oui	Non	Non	Non	Non	Non
658	Oui	Oui	#N/A	MS Algos	MS ok J10	2 = 36-55	2=F	2 En couple	2 Inactif	Oui	Oui	Non	Oui	Non	Non
659	Non	#N/A	#N/A	MS Algos	MS ?? J10	1 = 18-35	2=F	1 Seul	2 Inactif	Oui	Non	Oui	Non	Non	Non
660	Non	Non	#N/A	MS TAU	#N/A	2 = 36-55	2=F	1 Seul	1 Actif	Oui	Oui	Oui	Oui	Non	Non
661	Non	Non	PS Algos	#N/A	#N/A	2 = 36-55	1=M	2 En couple	1 Actif	Oui	Oui	Oui	Oui	Non	Non
662	Non	Non	#N/A	MS TAU	#N/A	1 = 18-35	2=F	1 Seul	1 Actif	Oui	Non	Non	Non	Non	Non
663	Non	Non	#N/A	MS Algos	MS pb J10	1 = 18-35	2=F	1 Seul	1 Actif	Oui	Non	Non	Oui	Non	Non
664	Non	Non	#N/A	MS TAU	#N/A	2 = 36-55	2=F	2 En couple	1 Actif	Oui	Non	Non	Non	Non	Non
665	Non	#N/A	PS Algos	#N/A	#N/A	2 = 36-55	2=F	2 En couple	2 Inactif	Oui	Non	Oui	Oui	Non	Non
666	Oui	Oui	#N/A	MS TAU	#N/A	2 = 36-55	2=F	2 En couple	2 Inactif	Oui	Non	Oui	Oui	Non	Non
667	#N/A	#N/A	#N/A	MS Algos	MS ?? J10	1 = 18-35	2=F	2 En couple	1 Actif	Oui	Oui	Non	Non	Non	Non
668	Non	Non	PS Algos	#N/A	#N/A	3 = 56+	1=M	2 En couple	2 Inactif	Oui	Non	Non	Non	Non	Non
669	Non	Non	PS TAU	#N/A	#N/A	2 = 36-55	2=F	1 Seul	2 Inactif	Oui	Oui	Oui	Non	Non	Non
670	Non	#N/A	PS TAU	#N/A	#N/A	1 = 18-35	2=F	2 En couple	1 Actif	Oui	Oui	Non	Non	Non	Non
671	Non	Non	PS TAU	#N/A	#N/A	1 = 18-35	2=F	1 Seul	1 Actif	Oui	Non	Non	Non	Non	Non
672	Non	#N/A	PS TAU	#N/A	#N/A	1 = 18-35	2=F	1 Seul	1 Actif	Oui	Non	Non	Oui	Non	Non
673	Oui	Oui	#N/A	MS TAU	#N/A	2 = 36-55	2=F	2 En couple	2 Inactif	Oui	Oui	Oui	Oui	Non	Non
674	Oui	Oui	PS Algos	#N/A	#N/A	2 = 36-55	2=F	2 En couple	2 Inactif	Oui	Non	Oui	Oui	Non	Non
675	Non	Non	PS Algos	#N/A	#N/A	1 = 18-35	2=F	2 En couple	2 Inactif	Oui	Oui	Oui	Oui	Non	Non
676	Non	#N/A	#N/A	MS TAU	#N/A	3 = 56+	2=F	1 Seul	1 Actif	Oui	Oui	Non	Oui	Non	Oui
677	Non	Non	PS Algos	#N/A	#N/A	3 = 56+	2=F	2 En couple	1 Actif	Oui	Non	Non	Non	Non	Non
678	Non	Non	PS Algos	#N/A	#N/A	2 = 36-55	2=F	2 En couple	2 Inactif	Oui	Non	Oui	Non	Oui	Non
679	Non	Non	PS TAU	#N/A	#N/A	2 = 36-55	2=F	2 En couple	2 Inactif	Oui	Non	Oui	Oui	Non	Non
680	Non	Non	PS Algos	#N/A	#N/A	1 = 18-35	1=M	1 Seul	1 Actif	Oui	Non	Non	Oui	Non	Non
681	Non	Non	#N/A	MS Algos	MS ok J10	2 = 36-55	2=F	1 Seul	1 Actif	Oui	Non	Non	Non	Non	Non
682	Non	Non	PS TAU	#N/A	#N/A	1 = 18-35	1=M	1 Seul	2 Inactif	Oui	Oui	Non	Non	Non	Non
683	Non	#N/A	PS TAU	#N/A	#N/A	1 = 18-35	2=F	2 En couple	2 Inactif	Oui	Non	Non	Oui	Non	Non
684	Non	Non	PS TAU	#N/A	#N/A	1 = 18-35	2=F	2 En couple	1 Actif	Oui	Non	Non	Oui	Non	Non
685	Non	Non	#N/A	MS Algos	MS ?? J10	1 = 18-35	1=M	1 Seul	1 Actif	Non	Non	Oui	Non	Non	Non
686	Non	Non	PS TAU	#N/A	#N/A	3 = 56+	2=F	2 En couple	2 Inactif	Oui	Non	Non	Non	Non	Non
687	Non	Non	#N/A	MS Algos	MS ok J10	3 = 56+	2=F	2 En couple	2 Inactif	Oui	Non	Oui	Oui	Non	Non
688	Non	Non	PS Algos	#N/A	#N/A	2 = 36-55	2=F	2 En couple	1 Actif	Oui	Non	Oui	Non	Non	Non
689	Oui	Oui	PS TAU	#N/A	#N/A	1 = 18-35	2=F	1 Seul	2 Inactif	Oui	Non	Oui	Oui	Non	Non
690	Oui	Oui	PS TAU	#N/A	#N/A	2 = 36-55	2=F	1 Seul	1 Actif	Oui	Non	Oui	Non	Non	Non
691	Non	Oui	PS Algos	#N/A	#N/A	1 = 18-35	1=M	1 Seul	1 Actif	Oui	Non	Non	Non	Non	Non
692	Non	Non	#N/A	MS Algos	MS pb J10	2 = 36-55	2=F	2 En couple	1 Actif	Oui	Oui	Oui	Oui	Non	Non
693	Non	Non	PS TAU	#N/A	#N/A	2 = 36-55	2=F	2 En couple	1 Actif	Oui	Oui	Non	Non	Non	Non
694	Non	#N/A	#N/A	MS TAU	#N/A	1 = 18-35	1=M	1 Seul	2 Inactif	Oui	Non	Non	Non	Non	Non
695	Non	Non	PS Algos	#N/A	#N/A	3 = 56+	2=F	1 Seul	2 Inactif	Oui	Non	Non	Non	Non	Non
696	Non	Oui	#N/A	MS TAU	#N/A	3 = 56+	1=M	2 En couple	2 Inactif	Oui	Non	Non	Oui	Non	Non
697	Non	Non	#N/A	MS Algos	MS ?? J10	1 = 18-35	1=M	1 Seul	2 Inactif	Oui	Oui	Non	Oui	Non	Non
698	#N/A	#N/A	PS TAU	#N/A	#N/A	1 = 18-35	2=F	1 Seul	1 Actif	Oui	Non	Non	Non	Non	Non
699	Non	Non	#N/A	MS Algos	MS ?? J10	3 = 56+	2=F	1 Seul	2 Inactif	Non	Non	Oui	Non	Non	Non
700	Non	Oui	PS Algos	#N/A	#N/A	1 = 18-35	2=F	1 Seul	1 Actif	Oui	Non	Non	Oui	Non	Non
701	Non	Non	PS TAU	#N/A	#N/A	1 = 18-35	1=M	1 Seul	1 Actif	Oui	Non	Non	Non	Non	Non
702	Non	Non	PS TAU	#N/A	#N/A	3 = 56+	1=M	2 En couple	2 Inactif	Oui	Non	Oui	Oui	Non	Non
703	Non	Non	PS TAU	#N/A	#N/A	2 = 36-55	2=F	1 Seul	1 Actif	Oui	Non	Oui	Oui	Non	Non
704	Oui	Oui	#N/A	MS TAU	#N/A	2 = 36-55	2=F	2 En couple	1 Actif	Oui	Non	Non	Non	Non	Non
705	Non	Non	#N/A	MS Algos	MS ok J10	2 = 36-55	1=M	2 En couple	1 Actif	Oui	Non	Non	Non	Non	Non
706	Non	Non	#N/A	MS Algos	MS ?? J10	2 = 36-55	2=F	1 Seul	1 Actif	Oui	Oui	Oui	Oui	Oui	Non
707	Non	Non	PS Algos	#N/A	#N/A	2 = 36-55	2=F	2 En couple	2 Inactif	Oui	Non	Non	Oui	Non	Non
708	Non	Non	PS TAU	#N/A	#N/A	1 = 18-35	1=M	1 Seul	1 Actif	Oui	Oui	Non	Non	Non	Non
709	Non	#N/A	PS TAU	#N/A	#N/A	2 = 36-55	2=F	2 En couple	1 Actif	Oui	Non	Oui	Non	Non	Non
710	Non	Non	#N/A	MS Algos	MS ?? J10	2 = 36-55	2=F	2 En couple	1 Actif	Oui	Non	Oui	Non	Non	Non
711	Non	Non	PS Algos	#N/A	#N/A	1 = 18-35	1=M	2 En couple	2 Inactif	Oui	Non	Non	Non	Non	Non
712	Non	Non	PS TAU	#N/A	#N/A	2 = 36-55	2=F	2 En couple	1 Actif	Oui	Non	Non	Non	Non	Non
713	#N/A	#N/A	PS TAU	#N/A	#N/A	2 = 36-55	2=F	2 En couple	1 Actif	Oui	Non	Non	Non	Non	Non
714	Non	Non	PS Algos	#N/A	#N/A	2 = 36-55	2=F	2 En couple	1 Actif	Oui	Oui	Non	Non	Non	Non
715	Non	Non	PS Algos	#N/A	#N/A	1 = 18-35	1=M	1 Seul	1 Actif	Oui	Non	Non	Non	Non	Non
716	Non	Non	PS TAU	#N/A	#N/A	2 = 36-55	1=M	1 Seul	1 Actif	Non	Oui	Oui	Oui	Non	Non
717	Oui	Oui	#N/A	MS TAU	#N/A	2 = 36-55	2=F	2 En couple	1 Actif	Oui	Non	Oui	Oui	Non	Non
718	Non	Non	#N/A	MS TAU	#N/A	2 = 36-55	1=M	2 En couple	1 Actif	Oui	Non	Non	Non	Non	Non
719	Non	Non	#N/A	MS TAU	#N/A	1 = 18-35	1=M	1 Seul	1 Actif	Oui	Non	Non	Oui	Non	Non
720	Non	Non	#N/A	MS Algos	MS ?? J10	1 = 18-35	2=F	1 Seul	1 Actif	Oui	Non	Oui	Non	Non	Oui
721	Non	Non	PS Algos	#N/A	#N/A	2 = 36-55	1=M	1 Seul	1 Actif	Oui	Non	Oui	Oui	Non	Non
722	Oui	Oui	#N/A	MS Algos	MS pb J10	3 = 56+	1=M	1 Seul	2 Inactif	Oui	Oui	Oui	Non	Oui	Non
723	Non	Non	#N/A	MS TAU	#N/A	1 = 18-35	2=F	2 En couple	1 Actif	Oui	Oui	Oui	Oui	Non	Non
724	Oui	Oui	#N/A	MS TAU	#N/A	2 = 36-55	1=M	1 Seul	1 Actif	Oui	Oui	Oui	Oui	Oui	Non
725	Non	Non	#N/A	MS Algos	MS pb J10	2 = 36-55	1=M	1 Seul	1 Actif	Oui	Oui	Oui	Oui	Non	Non
726	Non	Non	PS Algos	#N/A	#N/A	2 = 36-55	1=M	1 Seul	1 Actif	Oui	Non	Oui	Oui	Non	Non
727	Non	Non	PS Algos	#N/A	#N/A	2 = 36-55	1=M	1 Seul	1 Actif	Oui	Non	Non	Non	Non	Non
728	Non	Non	PS TAU	#N/A	#N/A	2 = 36-55	1=M	2 En couple	1 Actif	Oui	Oui	Non	Non	Non	Non
729	Non	#N/A	PS Algos	#N/A	#N/A	2 = 36-55	1=M	1 Seul	1 Actif	Oui	Non	Non	Non	Non	Non
730	#N/A	#N/A	PS TAU	#N/A	#N/A	1 = 18-35	1=M	2 En couple	1 Actif	Oui	Oui	Non	Non	Oui	Non
731	Non	Non	PS Algos	#N/A	#N/A	3 = 56+	1=M	1 Seul	2 Inactif	Oui	Oui	Non	Non	Non	Non
732	Non	Non	PS TAU	#N/A	#N/A	1 = 18-35	2=F	2 En couple	1 Actif	Oui	Non	Non	Non	Non	Non
733	Non	Non	PS TAU	#N/A	#N/A	1 = 18-35	2=F	2 En couple	1 Actif	Oui	Oui	Oui	Oui	Non	Non
734	Non	Non	#N/A	MS Algos	MS ok J10	2 = 36-55	2=F	2 En couple	1 Actif	Oui	Non	Oui	Oui	Non	Non
735	Oui	Oui	#N/A	MS Algos	MS ok J10	2 = 36-55	1=M	2 En couple	1 Actif	Oui	Oui	Oui	Oui	Non	Non
736	Oui	Oui	PS Algos	#N/A	#N/A	2 = 36-55	1=M	2 En couple	1 Actif	Oui	Oui	Non	Non	Oui	Non
737	Non	#N/A	PS TAU	#N/A	#N/A	1 = 18-35	2=F	2 En couple	1 Actif	Oui	Non	Oui	Oui	Non	#N/A
738	#N/A	#N/A	PS TAU	#N/A	#N/A	1 = 18-35	1=M	2 En couple	1 Actif	Oui	Oui	Non	Non	Non	Non
739	Non	Non	PS TAU	#N/A	#N/A	3 = 56+	2=F	1 Seul	2 Inactif	Oui	Non	Non	Oui	Non	Non
740	Non	Non	#N/A	MS Algos	MS pb J10	3 = 56+	2=F	2 En couple	2 Inactif	Oui	Oui	Oui	Non	Oui	Non
741	Oui	Oui	PS TAU	#N/A	#N/A	2 = 36-55	1=M	1 Seul	1 Actif	Oui	Non	Oui	Oui	Non	Non
742	Non	Non	#N/A	MS Algos	MS pb J10	2 = 36-55	1=M	1 Seul	2 Inactif	Oui	Non	Oui	Oui	Non	Non
743	Non	Non	#N/A	MS Algos	MS ok J10	2 = 36-55	2=F	2 En couple	1 Actif	Oui	Non	Oui	Oui	Non	Non
744	Non	Non	PS TAU	#N/A	#N/A	1 = 18-35	1=M	1 Seul	2 Inactif	Oui	Oui	Oui	Oui	Oui	Non
745	#N/A	#N/A	#N/A	MS TAU	#N/A	1 = 18-35	2=F	1 Seul	1 Actif	Non	Oui	Non	Non	Non	Non
746	Non	Non	PS Algos	#N/A	#N/A	2 = 36-55	1=M	1 Seul	2 Inactif	Oui	Oui	Non	Oui	Oui	Non
747	Non	Non	PS TAU	#N/A	#N/A	2 = 36-55	1=M	2 En couple	1 Actif	Non	Oui	Non	Non	Non	Non
748	Non	Non	PS Algos	#N/A	#N/A	1 = 18-35	1=M	1 Seul	1 Actif	Oui	Oui	Non	Oui	Oui	Non
749	Non	Non	PS Algos	#N/A	#N/A	2 = 36-55	1=M	1 Seul	1 Actif	Oui	Oui	Non	Non	Non	Non
750	Non	Non	PS TAU	#N/A	#N/A	1 = 18-35	2=F	1 Seul	1 Actif	Oui	Oui	Non	Non	Non	Non
751	Non	Non	PS TAU	#N/A	#N/A	1 = 18-35	1=M	1 Seul	2 Inactif	Oui	Non	Non	Oui	Non	Non
752	Non	#N/A	PS TAU	#N/A	#N/A	1 = 18-35	1=M	2 En couple	1 Actif	Oui	Non	Non	Oui	Non	Non
753	Non	Non	PS TAU	#N/A	#N/A	1 = 18-35	2=F	1 Seul	1 Actif	Oui	Non	Non	Non	Non	Non
754	Non	Oui	PS Algos	#N/A	#N/A	2 = 36-55	2=F	1 Seul	1 Actif	Oui	Oui	Oui	Non	Non	Non
755	Non	Non	PS Algos	#N/A	#N/A	1 = 18-35	2=F	2 En couple	1 Actif	Oui	Oui	Oui	Oui	Oui	Non
756	Non	Non	#N/A	MS TAU	#N/A	2 = 36-55	2=F	2 En couple	1 Actif	Oui	Non	Non	Non	Non	Non
757	Non	Non	#N/A	MS Algos	MS ?? J10	2 = 36-55	1=M	1 Seul	1 Actif	Oui	Oui	Non	Non	Oui	Non
758	Oui	Oui	#N/A	MS Algos	MS pb J10	3 = 56+	2=F	1 Seul	2 Inactif	Oui	Oui	Non	Non	Oui	Non
759	Non	Non	#N/A	MS TAU	#N/A	1 = 18-35	1=M	1 Seul	1 Actif	Oui	Non	Oui	Oui	Non	Non
760	Non	Non	PS Algos	#N/A	#N/A	2 = 36-55	1=M	1 Seul	1 Actif	Oui	Oui	Non	Non	Non	Non
761	Non	Non	#N/A	MS TAU	#N/A	2 = 36-55	2=F	2 En couple	1 Actif	Oui	Non	Non	Oui	Non	Non
762	Oui	Oui	#N/A	MS Algos	MS pb J10	2 = 36-55	2=F	1 Seul	2 Inactif	Oui	Non	Oui	Oui	Non	Non
763	Oui	Oui	PS TAU	#N/A	#N/A	3 = 56+	2=F	2 En couple	2 Inactif	Oui	Non	Non	Non	Non	Non
764	Non	Oui	#N/A	MS Algos	MS pb J10	2 = 36-55	2=F	2 En couple	1 Actif	Oui	Non	Oui	Oui	Non	Non
765	Non	Non	PS Algos	#N/A	#N/A	2 = 36-55	2=F	2 En couple	2 Inactif	Oui	Oui	Non	Oui	Non	Non
766	Non	Non	#N/A	MS TAU	#N/A	2 = 36-55	2=F	1 Seul	1 Actif	Oui	Oui	Non	Non	Non	Non
767	Non	Non	#N/A	MS TAU	#N/A	2 = 36-55	2=F	1 Seul	1 Actif	Oui	Oui	Non	Oui	Non	Non
768	Non	Non	PS Algos	#N/A	#N/A	1 = 18-35	2=F	1 Seul	1 Actif	Oui	Non	Non	Non	Non	Non
769	#N/A	#N/A	#N/A	MS Algos	MS ok J10	1 = 18-35	2=F	1 Seul	2 Inactif	Oui	Non	Non	Non	Non	Non
770	Oui	Oui	PS TAU	#N/A	#N/A	3 = 56+	2=F	2 En couple	2 Inactif	Oui	Non	Non	Non	Non	Non
771	#N/A	#N/A	PS Algos	#N/A	#N/A	2 = 36-55	1=M	1 Seul	1 Actif	Oui	Non	Oui	Oui	Non	Non
772	Oui	Oui	#N/A	MS TAU	#N/A	1 = 18-35	2=F	1 Seul	1 Actif	Oui	Oui	Oui	Oui	Oui	Non
773	Oui	Oui	PS Algos	#N/A	#N/A	2 = 36-55	1=M	1 Seul	1 Actif	Oui	Oui	Oui	Oui	Oui	Non
774	Non	Non	PS TAU	#N/A	#N/A	2 = 36-55	2=F	1 Seul	1 Actif	Oui	Non	Non	Oui	Non	Non
775	Oui	Oui	PS TAU	#N/A	#N/A	2 = 36-55	2=F	2 En couple	2 Inactif	Oui	Oui	Oui	Non	Oui	Non
776	Non	Non	#N/A	MS Algos	MS pb J10	2 = 36-55	2=F	1 Seul	2 Inactif	Oui	Non	Oui	Non	Non	Non
777	Non	Non	#N/A	MS Algos	MS ok J10	2 = 36-55	2=F	2 En couple	1 Actif	Oui	Non	Non	Non	Non	Non
778	Oui	Oui	#N/A	MS TAU	#N/A	2 = 36-55	2=F	1 Seul	1 Actif	Oui	Oui	Non	Non	Non	Non
779	Non	Non	PS TAU	#N/A	#N/A	2 = 36-55	2=F	2 En couple	#N/A	Oui	#N/A	Non	Non	Non	Non
780	Non	Non	PS TAU	#N/A	#N/A	2 = 36-55	2=F	2 En couple	2 Inactif	Oui	Non	Non	Non	Non	Non
781	Non	Non	#N/A	MS Algos	MS ok J10	2 = 36-55	1=M	2 En couple	1 Actif	Oui	Non	Non	Oui	Non	Non
782	Non	#N/A	PS Algos	#N/A	#N/A	2 = 36-55	1=M	1 Seul	1 Actif	Oui	Oui	Oui	Non	Non	Non
783	Non	Non	PS TAU	#N/A	#N/A	2 = 36-55	1=M	1 Seul	1 Actif	Oui	Non	Non	Oui	Non	Non
784	Non	Non	PS Algos	#N/A	#N/A	1 = 18-35	2=F	2 En couple	1 Actif	Oui	Non	Non	Non	Non	Non
785	Oui	Oui	#N/A	MS Algos	MS pb J10	3 = 56+	1=M	1 Seul	2 Inactif	Oui	Non	Oui	Non	Non	Non
786	Non	Non	PS TAU	#N/A	#N/A	1 = 18-35	2=F	2 En couple	2 Inactif	Oui	Oui	Non	Non	Non	Non
787	#N/A	#N/A	#N/A	MS TAU	#N/A	2 = 36-55	1=M	2 En couple	1 Actif	Oui	Oui	Non	Non	Non	Non
788	Non	#N/A	PS TAU	#N/A	#N/A	1 = 18-35	2=F	1 Seul	1 Actif	Oui	Non	Non	Non	Non	Non
789	Non	Non	PS Algos	#N/A	#N/A	2 = 36-55	2=F	2 En couple	1 Actif	Oui	Oui	Oui	Oui	Non	Non
790	Non	Non	PS Algos	#N/A	#N/A	1 = 18-35	2=F	1 Seul	1 Actif	Oui	Non	Non	Non	Non	Non
791	Non	Non	PS TAU	#N/A	#N/A	3 = 56+	2=F	2 En couple	1 Actif	Oui	Non	Oui	Non	Non	Non
792	Non	Non	#N/A	MS TAU	#N/A	3 = 56+	2=F	2 En couple	2 Inactif	Oui	Non	Oui	Non	Non	Non
793	#N/A	#N/A	#N/A	MS TAU	#N/A	2 = 36-55	2=F	2 En couple	2 Inactif	Oui	Non	Non	Non	Non	Non
794	Non	#N/A	#N/A	MS Algos	MS ok J10	2 = 36-55	1=M	2 En couple	1 Actif	Non	Non	Non	Non	Non	Non
795	Non	Oui	#N/A	MS TAU	#N/A	2 = 36-55	2=F	#N/A	1 Actif	Oui	Oui	Oui	Non	Oui	Non
796	Non	Non	PS Algos	#N/A	#N/A	2 = 36-55	2=F	1 Seul	1 Actif	Oui	Non	Non	Oui	Non	Non
797	Oui	Oui	#N/A	MS Algos	MS ?? J10	2 = 36-55	1=M	2 En couple	1 Actif	Oui	Non	Oui	Non	Non	Non
798	#N/A	#N/A	#N/A	MS TAU	#N/A	1 = 18-35	2=F	2 En couple	2 Inactif	Oui	Non	Non	Non	Non	Non
799	Non	Non	#N/A	MS TAU	#N/A	1 = 18-35	2=F	1 Seul	1 Actif	Oui	Non	Oui	Oui	Non	Non
800	Non	Non	#N/A	MS Algos	MS ?? J10	1 = 18-35	2=F	2 En couple	1 Actif	Oui	Non	Oui	#N/A	Non	Non
801	Non	Non	PS TAU	#N/A	#N/A	2 = 36-55	2=F	2 En couple	1 Actif	Oui	Non	Oui	Non	Non	Non
802	#N/A	#N/A	#N/A	MS Algos	MS ?? J10	1 = 18-35	1=M	1 Seul	1 Actif	Oui	Oui	Non	Non	Non	Non
803	Non	Non	#N/A	MS Algos	MS ok J10	1 = 18-35	1=M	1 Seul	1 Actif	Oui	Non	Oui	Oui	Non	Non
804	Non	#N/A	#N/A	MS Algos	MS ?? J10	1 = 18-35	2=F	1 Seul	1 Actif	Oui	Non	Non	Non	Non	Non
805	Non	Non	#N/A	MS Algos	MS ok J10	1 = 18-35	2=F	2 En couple	1 Actif	Oui	Non	Non	Oui	Non	Non
806	Non	Non	#N/A	MS TAU	#N/A	2 = 36-55	2=F	2 En couple	1 Actif	Oui	Non	Oui	Oui	Non	Non
807	#N/A	#N/A	PS TAU	#N/A	#N/A	2 = 36-55	2=F	1 Seul	1 Actif	Non	Oui	Non	Non	Oui	Non
808	#N/A	#N/A	#N/A	MS Algos	MS ?? J10	2 = 36-55	1=M	2 En couple	2 Inactif	Oui	Oui	Non	Non	Non	Non
809	Non	Non	#N/A	MS Algos	MS ok J10	2 = 36-55	2=F	2 En couple	2 Inactif	Oui	Non	Non	Non	Non	Non
810	Non	Non	PS TAU	#N/A	#N/A	2 = 36-55	2=F	1 Seul	1 Actif	Oui	Oui	Oui	Non	Non	Non
811	Non	Non	#N/A	MS TAU	#N/A	2 = 36-55	2=F	2 En couple	1 Actif	Oui	Oui	Oui	Non	Non	Non
812	Non	Non	#N/A	MS Algos	MS ?? J10	2 = 36-55	2=F	1 Seul	1 Actif	Oui	Non	Oui	Non	Non	Non
813	Non	Non	PS TAU	#N/A	#N/A	2 = 36-55	1=M	2 En couple	1 Actif	Oui	Oui	Non	Oui	Non	Non
814	Non	#N/A	PS Algos	#N/A	#N/A	1 = 18-35	1=M	1 Seul	1 Actif	Oui	Oui	Non	Non	Non	Non
815	Oui	Oui	PS TAU	#N/A	#N/A	3 = 56+	1=M	1 Seul	1 Actif	Oui	Non	Oui	Non	Non	Non
816	Non	Non	#N/A	MS TAU	#N/A	2 = 36-55	2=F	2 En couple	1 Actif	Oui	Oui	Oui	Non	Non	Non
817	Non	Non	PS TAU	#N/A	#N/A	3 = 56+	1=M	2 En couple	2 Inactif	Oui	Oui	Non	Oui	Non	Non
818	Non	Non	PS Algos	#N/A	#N/A	2 = 36-55	1=M	2 En couple	2 Inactif	Oui	Oui	Non	Non	Oui	Non
819	Oui	Oui	#N/A	MS Algos	MS ok J10	2 = 36-55	2=F	2 En couple	2 Inactif	Oui	Oui	Non	Oui	Oui	Non
820	Non	Non	PS Algos	#N/A	#N/A	1 = 18-35	1=M	2 En couple	1 Actif	Oui	Oui	Non	Non	Non	Non
821	Non	Non	#N/A	MS Algos	MS ?? J10	3 = 56+	2=F	2 En couple	2 Inactif	Oui	Oui	Oui	Oui	Non	Non
822	#N/A	#N/A	PS TAU	#N/A	#N/A	1 = 18-35	1=M	1 Seul	2 Inactif	Oui	Oui	Non	Non	Oui	Non
823	Non	Non	#N/A	MS TAU	#N/A	2 = 36-55	2=F	2 En couple	1 Actif	Non	Oui	Non	Non	Non	Non
824	Non	Non	PS Algos	#N/A	#N/A	2 = 36-55	1=M	2 En couple	2 Inactif	Oui	Oui	Non	Non	Non	Non
825	Non	Non	PS Algos	#N/A	#N/A	1 = 18-35	2=F	2 En couple	1 Actif	Oui	Oui	Non	Non	Non	Non
826	Non	Non	#N/A	MS TAU	#N/A	1 = 18-35	2=F	2 En couple	1 Actif	Oui	Non	Oui	Oui	Non	Oui
827	Non	Non	PS TAU	#N/A	#N/A	1 = 18-35	1=M	2 En couple	1 Actif	Oui	Oui	Non	Non	Non	Non
828	Non	#N/A	PS Algos	#N/A	#N/A	1 = 18-35	2=F	1 Seul	1 Actif	Oui	Non	Non	Oui	Non	Non
829	Oui	Oui	#N/A	MS TAU	#N/A	1 = 18-35	2=F	2 En couple	1 Actif	Oui	Oui	Oui	Oui	Non	Non
830	Non	#N/A	PS TAU	#N/A	#N/A	1 = 18-35	2=F	1 Seul	1 Actif	Oui	Oui	Non	Oui	Non	Non
831	Non	Non	PS Algos	#N/A	#N/A	2 = 36-55	1=M	2 En couple	1 Actif	Oui	Non	Oui	Non	Non	Non
832	Non	Non	PS TAU	#N/A	#N/A	3 = 56+	2=F	2 En couple	2 Inactif	Oui	Non	Non	Non	Non	Non
833	Non	Non	#N/A	MS TAU	#N/A	3 = 56+	2=F	1 Seul	2 Inactif	Oui	Non	Oui	Oui	Non	Non
834	Non	Oui	#N/A	MS Algos	MS ok J10	2 = 36-55	1=M	2 En couple	2 Inactif	Oui	Oui	Non	Oui	Non	Non
835	#N/A	#N/A	#N/A	MS TAU	#N/A	1 = 18-35	1=M	1 Seul	1 Actif	Oui	Non	Non	Non	Non	Non
836	Non	Non	#N/A	MS TAU	#N/A	1 = 18-35	2=F	1 Seul	1 Actif	Oui	Non	Non	Oui	Non	Oui
837	Non	Non	PS TAU	#N/A	#N/A	2 = 36-55	2=F	1 Seul	1 Actif	Oui	Oui	Oui	Non	Non	Non
838	Non	Non	PS Algos	#N/A	#N/A	1 = 18-35	2=F	1 Seul	1 Actif	Oui	Oui	Non	Non	Non	Non
839	Non	Non	#N/A	MS TAU	#N/A	3 = 56+	2=F	2 En couple	2 Inactif	Oui	Non	Non	Non	Non	Non
840	Non	Non	PS Algos	#N/A	#N/A	1 = 18-35	1=M	1 Seul	2 Inactif	Oui	Non	Non	Non	Non	Non
841	Non	Non	PS Algos	#N/A	#N/A	1 = 18-35	1=M	1 Seul	2 Inactif	Non	Non	Non	Non	Non	Non
842	Non	Non	#N/A	MS TAU	#N/A	1 = 18-35	1=M	1 Seul	1 Actif	Oui	Oui	Non	Non	Non	Non
843	Non	Non	#N/A	MS TAU	#N/A	1 = 18-35	2=F	1 Seul	1 Actif	Oui	Non	Oui	Oui	Non	Non
844	Non	Non	PS Algos	#N/A	#N/A	1 = 18-35	2=F	1 Seul	1 Actif	Oui	Oui	Oui	Oui	Non	Non
845	#N/A	#N/A	PS TAU	#N/A	#N/A	2 = 36-55	2=F	1 Seul	2 Inactif	Oui	Oui	Non	Non	Non	Non
846	#N/A	#N/A	#N/A	MS TAU	#N/A	1 = 18-35	1=M	1 Seul	2 Inactif	Non	Oui	Non	Oui	Non	Non
847	#N/A	#N/A	#N/A	MS Algos	MS ok J10	1 = 18-35	2=F	1 Seul	2 Inactif	Oui	Oui	Non	Non	Non	Non
848	Non	Non	#N/A	MS Algos	MS ?? J10	2 = 36-55	2=F	2 En couple	1 Actif	Non	Oui	Oui	Non	Non	Non
849	Non	Non	#N/A	MS Algos	MS ok J10	1 = 18-35	1=M	2 En couple	1 Actif	Oui	Non	Oui	Non	Non	Non
850	Oui	Oui	#N/A	MS Algos	MS ok J10	2 = 36-55	2=F	1 Seul	2 Inactif	Oui	Oui	Oui	Oui	Oui	Non
851	Non	Oui	PS TAU	#N/A	#N/A	1 = 18-35	1=M	1 Seul	2 Inactif	Oui	Oui	Non	Non	Non	Non
852	Non	#N/A	#N/A	MS TAU	#N/A	1 = 18-35	2=F	1 Seul	2 Inactif	Oui	Non	Non	Oui	Non	Non
853	Non	Non	#N/A	MS Algos	MS ok J10	1 = 18-35	2=F	1 Seul	1 Actif	Oui	Oui	Non	Non	Non	Non
854	Non	Non	PS Algos	#N/A	#N/A	1 = 18-35	2=F	2 En couple	1 Actif	Oui	Non	Non	Oui	Non	Non
855	Non	Non	#N/A	MS Algos	MS ?? J10	3 = 56+	2=F	2 En couple	2 Inactif	Oui	Oui	Non	Oui	Oui	Non
856	Non	Non	#N/A	MS TAU	#N/A	2 = 36-55	1=M	1 Seul	1 Actif	Oui	Non	Non	Oui	Non	Non
857	Non	Non	#N/A	MS TAU	#N/A	2 = 36-55	1=M	1 Seul	2 Inactif	Oui	Non	Non	Oui	Non	Non
858	Non	Non	#N/A	MS TAU	#N/A	2 = 36-55	2=F	2 En couple	2 Inactif	Oui	Non	Non	Non	Non	Non
859	Non	Non	PS TAU	#N/A	#N/A	1 = 18-35	2=F	1 Seul	1 Actif	Oui	Non	Oui	Oui	Non	Non
860	Non	Non	#N/A	MS TAU	#N/A	2 = 36-55	2=F	1 Seul	1 Actif	Oui	Oui	Non	Non	Non	Non
861	Non	Non	PS Algos	#N/A	#N/A	1 = 18-35	2=F	1 Seul	1 Actif	Oui	Non	Non	Non	Non	Non
862	Non	Non	PS Algos	#N/A	#N/A	1 = 18-35	2=F	2 En couple	2 Inactif	Oui	Oui	Non	Oui	Non	Non
863	Non	Non	PS TAU	#N/A	#N/A	1 = 18-35	2=F	1 Seul	2 Inactif	Oui	Non	Non	Non	Non	Non
864	Non	Non	PS TAU	#N/A	#N/A	2 = 36-55	1=M	2 En couple	1 Actif	Oui	Non	Non	Oui	Non	Non
865	Non	Non	PS Algos	#N/A	#N/A	1 = 18-35	2=F	2 En couple	1 Actif	Oui	Non	Non	Non	Non	Non
866	Non	Non	PS Algos	#N/A	#N/A	2 = 36-55	2=F	2 En couple	1 Actif	Oui	Non	Non	Non	Non	Non
867	Non	Non	PS TAU	#N/A	#N/A	1 = 18-35	2=F	1 Seul	1 Actif	Oui	Non	Non	Non	Non	Non
868	Non	Non	PS Algos	#N/A	#N/A	2 = 36-55	2=F	1 Seul	1 Actif	Oui	Non	Oui	Oui	Non	Non
869	Non	#N/A	#N/A	MS TAU	#N/A	1 = 18-35	1=M	1 Seul	1 Actif	Oui	Oui	Oui	Oui	Non	Non
870	Oui	Oui	#N/A	MS TAU	#N/A	3 = 56+	1=M	2 En couple	2 Inactif	Oui	Oui	Non	Non	Non	Non
871	Oui	Oui	#N/A	MS TAU	#N/A	3 = 56+	2=F	1 Seul	2 Inactif	Oui	Oui	Non	Non	Non	Non
872	Non	Non	PS Algos	#N/A	#N/A	2 = 36-55	2=F	2 En couple	1 Actif	Oui	Oui	Non	Oui	Non	Non
873	Non	#N/A	#N/A	MS TAU	#N/A	1 = 18-35	2=F	1 Seul	1 Actif	Oui	Non	Non	Non	Non	Non
874	Non	Non	#N/A	MS Algos	MS pb J10	2 = 36-55	2=F	2 En couple	1 Actif	Oui	Oui	Non	Non	Non	Non
875	Non	#N/A	#N/A	MS Algos	MS ok J10	3 = 56+	1=M	1 Seul	1 Actif	Oui	Oui	Non	Non	Non	Non
876	Non	Non	#N/A	MS TAU	#N/A	1 = 18-35	1=M	2 En couple	1 Actif	Oui	Non	Oui	Oui	Non	Non
877	Non	Non	PS Algos	#N/A	#N/A	1 = 18-35	2=F	1 Seul	1 Actif	Oui	Non	Non	Oui	Non	Non
878	Oui	Oui	PS TAU	#N/A	#N/A	2 = 36-55	2=F	2 En couple	1 Actif	Oui	Non	Oui	Oui	Non	Non
879	Non	Non	PS TAU	#N/A	#N/A	3 = 56+	2=F	2 En couple	2 Inactif	Non	Oui	Non	Non	Non	Non
880	Non	Non	#N/A	MS TAU	#N/A	2 = 36-55	2=F	1 Seul	1 Actif	Oui	Oui	Non	Non	Oui	Non
881	Non	Non	PS Algos	#N/A	#N/A	2 = 36-55	2=F	2 En couple	1 Actif	Oui	Oui	Oui	Oui	Oui	Non
882	Non	Non	PS Algos	#N/A	#N/A	1 = 18-35	2=F	1 Seul	2 Inactif	Oui	Non	Non	Oui	Non	Non
883	#N/A	#N/A	PS Algos	#N/A	#N/A	1 = 18-35	2=F	1 Seul	2 Inactif	Oui	Oui	Non	Non	Non	Non
884	Non	Non	PS Algos	#N/A	#N/A	2 = 36-55	2=F	2 En couple	1 Actif	Oui	Non	Non	Non	Non	Non
885	Non	Non	#N/A	MS TAU	#N/A	2 = 36-55	2=F	1 Seul	1 Actif	Oui	Non	Oui	Oui	Non	Non
886	Non	Oui	#N/A	MS TAU	#N/A	1 = 18-35	2=F	1 Seul	1 Actif	Oui	Non	Non	Oui	Non	Non
887	Non	Non	PS TAU	#N/A	#N/A	2 = 36-55	1=M	2 En couple	1 Actif	Oui	Non	Non	Non	Non	Non
888	Non	Non	#N/A	MS Algos	MS ?? J10	2 = 36-55	1=M	1 Seul	1 Actif	Oui	Oui	Non	Non	Non	Non
889	Non	Non	PS Algos	#N/A	#N/A	1 = 18-35	1=M	1 Seul	1 Actif	Oui	Non	Non	Non	Non	Non
890	Non	Non	#N/A	MS Algos	MS ok J10	2 = 36-55	1=M	2 En couple	2 Inactif	Oui	Non	Oui	Oui	Non	Non
891	Oui	Oui	PS TAU	#N/A	#N/A	1 = 18-35	2=F	1 Seul	1 Actif	Oui	Non	Non	Non	Non	Non
892	Non	Non	PS Algos	#N/A	#N/A	1 = 18-35	2=F	2 En couple	2 Inactif	Oui	Non	Oui	Oui	Non	Non
893	Non	Oui	#N/A	MS TAU	#N/A	2 = 36-55	1=M	2 En couple	1 Actif	Oui	Oui	Non	Non	Non	Non
894	Non	Non	#N/A	MS Algos	MS pb J10	2 = 36-55	2=F	2 En couple	2 Inactif	Oui	Non	Oui	Oui	Non	Non
895	Oui	Oui	PS TAU	#N/A	#N/A	2 = 36-55	1=M	1 Seul	1 Actif	Oui	Non	Oui	Oui	Non	Non
896	Non	Non	#N/A	MS TAU	#N/A	2 = 36-55	2=F	2 En couple	1 Actif	Oui	Non	Non	Non	Non	Oui
897	Non	Non	PS Algos	#N/A	#N/A	1 = 18-35	2=F	1 Seul	1 Actif	#N/A	#N/A	#N/A	#N/A	#N/A	#N/A
898	Oui	Oui	PS TAU	#N/A	#N/A	1 = 18-35	1=M	1 Seul	1 Actif	Oui	Non	Oui	Oui	Non	Non
899	#N/A	#N/A	PS Algos	#N/A	#N/A	1 = 18-35	1=M	1 Seul	2 Inactif	Oui	Non	Non	Non	Non	Non
900	Non	Non	#N/A	MS TAU	#N/A	2 = 36-55	1=M	2 En couple	1 Actif	Oui	Non	Oui	Oui	Non	Non
901	Non	Non	PS TAU	#N/A	#N/A	2 = 36-55	1=M	2 En couple	1 Actif	Oui	Non	Non	Oui	Non	Non
902	Non	Non	PS TAU	#N/A	#N/A	2 = 36-55	1=M	2 En couple	1 Actif	Oui	Non	Non	Non	Non	Non
903	Non	#N/A	#N/A	MS TAU	#N/A	1 = 18-35	2=F	1 Seul	1 Actif	Oui	Non	Oui	Oui	Oui	Non
904	Non	Non	PS Algos	#N/A	#N/A	3 = 56+	2=F	2 En couple	1 Actif	Oui	Oui	Oui	Non	Non	Non
905	Non	Non	#N/A	MS Algos	MS ok J10	1 = 18-35	2=F	2 En couple	1 Actif	Oui	Non	Non	Oui	Non	Non
906	Non	Non	PS TAU	#N/A	#N/A	2 = 36-55	2=F	1 Seul	2 Inactif	Non	Oui	Oui	Oui	Non	Non
907	Non	Non	PS TAU	#N/A	#N/A	3 = 56+	2=F	2 En couple	2 Inactif	Oui	Non	Oui	Non	Non	Non
908	Non	Non	#N/A	MS TAU	#N/A	2 = 36-55	2=F	1 Seul	1 Actif	Oui	Non	Non	Non	Non	Non
909	Non	Non	PS Algos	#N/A	#N/A	2 = 36-55	1=M	1 Seul	1 Actif	Oui	Non	Oui	Oui	Non	Non
910	Oui	Oui	#N/A	MS TAU	#N/A	1 = 18-35	2=F	1 Seul	2 Inactif	Oui	Non	Oui	Oui	Non	Oui
911	Non	Non	#N/A	MS TAU	#N/A	1 = 18-35	2=F	1 Seul	1 Actif	Oui	Non	Non	Non	Non	Non
912	Non	#N/A	PS Algos	#N/A	#N/A	1 = 18-35	2=F	1 Seul	1 Actif	Oui	Non	Non	Non	Non	Non
913	Non	Non	PS TAU	#N/A	#N/A	2 = 36-55	2=F	1 Seul	2 Inactif	Oui	Oui	Non	Oui	Non	Non
914	Non	Non	#N/A	MS Algos	MS Algos-PS	1 = 18-35	2=F	2 En couple	1 Actif	Oui	Oui	Non	Oui	Non	Non
915	Non	Oui	PS Algos	#N/A	#N/A	2 = 36-55	2=F	2 En couple	2 Inactif	Oui	Non	Oui	Non	Non	Non
916	Non	Oui	PS TAU	#N/A	#N/A	1 = 18-35	2=F	1 Seul	1 Actif	Oui	Non	Non	Oui	Non	Non
917	Non	#N/A	PS Algos	#N/A	#N/A	1 = 18-35	1=M	1 Seul	1 Actif	Oui	Non	Oui	Oui	Non	Non
918	#N/A	#N/A	#N/A	MS Algos	MS pb J10	1 = 18-35	2=F	2 En couple	1 Actif	Oui	Non	Oui	Oui	Oui	Oui
919	#N/A	#N/A	PS Algos	#N/A	#N/A	2 = 36-55	1=M	2 En couple	2 Inactif	Oui	Oui	Oui	Non	Non	Non
920	Non	Non	PS Algos	#N/A	#N/A	2 = 36-55	1=M	2 En couple	1 Actif	Oui	Oui	Non	Non	Non	Non
921	#N/A	#N/A	#N/A	MS TAU	#N/A	1 = 18-35	2=F	2 En couple	1 Actif	Oui	Oui	Oui	Oui	Non	Oui
922	Non	Non	#N/A	MS TAU	#N/A	1 = 18-35	2=F	1 Seul	1 Actif	Oui	Non	Oui	Oui	Non	Oui
923	#N/A	#N/A	PS TAU	#N/A	#N/A	1 = 18-35	1=M	1 Seul	1 Actif	Oui	Oui	Oui	Oui	Oui	Non
924	Non	Non	#N/A	MS Algos	MS ok J10	1 = 18-35	1=M	2 En couple	1 Actif	Oui	Oui	Non	Oui	Non	Non
925	Non	Non	#N/A	MS Algos	MS ok J10	2 = 36-55	2=F	1 Seul	2 Inactif	Oui	Non	Oui	Non	Non	Oui
926	Oui	Oui	#N/A	MS TAU	#N/A	1 = 18-35	2=F	1 Seul	2 Inactif	Oui	Oui	Non	Oui	Oui	Non
927	Non	Non	PS TAU	#N/A	#N/A	1 = 18-35	2=F	1 Seul	1 Actif	Oui	Oui	Non	Non	Non	Non
928	Non	Non	#N/A	MS Algos	MS ok J10	2 = 36-55	1=M	2 En couple	1 Actif	Oui	Non	Oui	Oui	Oui	Non
929	Non	Non	#N/A	MS Algos	MS pb J10	3 = 56+	2=F	1 Seul	2 Inactif	Oui	Non	Oui	Oui	Non	Non
930	Non	Non	PS Algos	#N/A	#N/A	1 = 18-35	2=F	1 Seul	2 Inactif	Oui	Non	Non	Oui	Non	Non
931	Non	#N/A	#N/A	MS Algos	MS pb J10	1 = 18-35	2=F	2 En couple	2 Inactif	Oui	Oui	Oui	Non	Oui	Non
932	Non	Non	PS TAU	#N/A	#N/A	2 = 36-55	2=F	1 Seul	1 Actif	Oui	Non	Oui	Non	Non	Non
933	Non	#N/A	PS TAU	#N/A	#N/A	2 = 36-55	1=M	1 Seul	2 Inactif	Oui	Oui	Oui	Oui	Oui	Non
934	Non	Non	#N/A	MS TAU	#N/A	1 = 18-35	2=F	1 Seul	1 Actif	Oui	Non	Oui	Oui	Non	Non
935	Oui	Oui	#N/A	MS TAU	#N/A	1 = 18-35	2=F	1 Seul	2 Inactif	Oui	Non	Oui	#N/A	Non	Non
936	#N/A	#N/A	PS Algos	#N/A	#N/A	1 = 18-35	1=M	1 Seul	1 Actif	Oui	Non	Non	Non	Non	Non
937	Non	Non	PS Algos	#N/A	#N/A	1 = 18-35	1=M	1 Seul	1 Actif	Oui	Oui	Oui	Oui	Oui	Non
938	Non	Non	#N/A	MS TAU	#N/A	3 = 56+	2=F	1 Seul	2 Inactif	Oui	#N/A	Oui	Non	Non	Non
939	Non	Non	#N/A	MS TAU	#N/A	1 = 18-35	2=F	2 En couple	2 Inactif	Oui	Oui	Non	Oui	Non	Oui
940	Non	Non	PS TAU	#N/A	#N/A	2 = 36-55	1=M	2 En couple	1 Actif	Oui	Non	Oui	Oui	Non	Non
941	Non	Non	PS Algos	#N/A	#N/A	2 = 36-55	2=F	2 En couple	1 Actif	Oui	Non	Oui	Oui	Non	Non
942	Non	Non	PS Algos	#N/A	#N/A	2 = 36-55	1=M	1 Seul	2 Inactif	Oui	Oui	Oui	Non	Oui	Non
943	Non	Non	PS TAU	#N/A	#N/A	1 = 18-35	1=M	1 Seul	1 Actif	Oui	Non	Non	Oui	Non	Non
944	Non	Non	PS Algos	#N/A	#N/A	3 = 56+	2=F	1 Seul	1 Actif	Oui	Non	Oui	Non	Non	Non
945	Non	Non	#N/A	MS TAU	#N/A	1 = 18-35	2=F	2 En couple	2 Inactif	Oui	Non	Non	Oui	Non	Oui
946	Non	Non	#N/A	MS TAU	#N/A	2 = 36-55	1=M	2 En couple	1 Actif	Oui	Oui	Oui	Oui	Non	Non
947	Oui	Oui	#N/A	MS Algos	MS Algos-PS	2 = 36-55	1=M	1 Seul	1 Actif	Oui	Oui	Oui	Oui	Oui	Non
948	Non	#N/A	#N/A	MS Algos	MS ok J10	1 = 18-35	1=M	1 Seul	2 Inactif	Oui	Non	Non	Oui	Oui	Non
949	Non	Non	#N/A	MS Algos	MS Algos-PS	2 = 36-55	1=M	1 Seul	2 Inactif	Oui	Non	Oui	Oui	Non	Non
950	Non	Non	#N/A	MS TAU	#N/A	2 = 36-55	2=F	2 En couple	2 Inactif	Oui	Oui	Oui	Non	Oui	Non
951	Non	Non	#N/A	MS Algos	MS ok J10	2 = 36-55	1=M	2 En couple	1 Actif	Oui	Non	Oui	Oui	Non	Non
952	#N/A	Oui	PS Algos	#N/A	#N/A	1 = 18-35	1=M	1 Seul	1 Actif	Non	Non	Non	Non	Non	Oui
953	#N/A	#N/A	PS TAU	#N/A	#N/A	2 = 36-55	2=F	2 En couple	1 Actif	Oui	Non	Oui	Oui	Non	Oui
954	Non	Non	#N/A	MS TAU	#N/A	3 = 56+	2=F	2 En couple	2 Inactif	Oui	Non	Non	Non	Non	Non
955	#N/A	#N/A	PS TAU	#N/A	#N/A	1 = 18-35	2=F	1 Seul	2 Inactif	Oui	Non	Non	Non	Non	Non
956	Non	Non	PS Algos	#N/A	#N/A	1 = 18-35	2=F	1 Seul	1 Actif	Oui	Non	Non	Non	Non	Non
957	Non	Non	PS TAU	#N/A	#N/A	2 = 36-55	2=F	1 Seul	2 Inactif	Oui	Non	Oui	Oui	Non	Non
958	Non	Non	#N/A	MS TAU	#N/A	1 = 18-35	2=F	1 Seul	1 Actif	Oui	Non	Non	Non	Non	Non
959	Non	Non	PS Algos	#N/A	#N/A	2 = 36-55	1=M	2 En couple	1 Actif	Non	Non	Non	Non	Non	Non
960	Non	Non	#N/A	MS Algos	MS ok J10	2 = 36-55	2=F	1 Seul	1 Actif	Non	Non	Non	Non	Non	Non
961	Non	Non	PS TAU	#N/A	#N/A	3 = 56+	2=F	2 En couple	2 Inactif	Oui	Non	Non	Non	Non	Non
962	Non	Non	#N/A	MS Algos	MS pb J10	1 = 18-35	2=F	1 Seul	2 Inactif	Oui	Non	Non	Non	Non	Non
963	Oui	Oui	PS Algos	#N/A	#N/A	2 = 36-55	2=F	2 En couple	1 Actif	Oui	Oui	Oui	Oui	Non	Non
964	Non	Non	#N/A	MS TAU	#N/A	1 = 18-35	1=M	1 Seul	1 Actif	Oui	Oui	Oui	Oui	Non	Non
965	Non	Non	PS TAU	#N/A	#N/A	1 = 18-35	1=M	1 Seul	1 Actif	Non	Non	Non	Non	Non	Non
966	Oui	Oui	#N/A	MS Algos	MS Algos-PS	2 = 36-55	2=F	1 Seul	1 Actif	Oui	Oui	Oui	Oui	Non	Non
967	Oui	Oui	#N/A	MS Algos	MS ok J10	3 = 56+	2=F	1 Seul	1 Actif	Oui	Oui	Oui	Oui	Non	Non
968	Non	#N/A	#N/A	MS TAU	#N/A	3 = 56+	2=F	2 En couple	2 Inactif	Oui	Non	Oui	Oui	Non	Non
969	Non	Non	PS TAU	#N/A	#N/A	1 = 18-35	1=M	1 Seul	1 Actif	Non	Oui	Non	Oui	Oui	Oui
970	Non	Non	PS Algos	#N/A	#N/A	1 = 18-35	1=M	2 En couple	1 Actif	Non	Oui	Non	Non	Oui	Non
971	Non	Non	PS Algos	#N/A	#N/A	2 = 36-55	1=M	2 En couple	1 Actif	Oui	Non	Non	Non	Non	Non
972	Non	#N/A	PS TAU	#N/A	#N/A	2 = 36-55	2=F	2 En couple	1 Actif	Oui	Non	Non	Oui	Non	Non
